# Supplementary material for: ﻿Revision of the new Australasian orb-weaving spider genus Salsa (Araneae, Araneidae)
Source: Zookeys. 2022 May 20;1102:107–48. doi: 10.3897/zookeys.1102.82388 (PMC9848856; doi:10.3897/zookeys.1102.82388)
Supplement: XML Treatment for Salsa [file zookeys.1102.82388-treatment1.xml]

<!DOCTYPE tp:taxon-treatment
  PUBLIC "-//TaxonX//DTD Taxonomic Treatment Publishing DTD v0 20100105//EN" "tax-treatment-NSO.dtd">
<tp:taxon-treatment xmlns:tp="http://www.plazi.org/taxpub"><tp:treatment-meta><kwd-group><label>Taxon classification</label><kwd>
                  <named-content content-type="kingdom">Animalia</named-content>
                </kwd><kwd>
                  <named-content content-type="order">Araneae</named-content>
                </kwd><kwd>
                  <named-content content-type="family">Araneidae</named-content>
                </kwd></kwd-group><mixed-citation publication-type="journal"><person-group><name><surname>Framenau</surname><given-names>Volker W.</given-names></name><name><surname>de S. Castanheira</surname><given-names>Pedro</given-names></name></person-group><article-title>﻿Revision of the new Australasian orb-weaving spider genus <italic><tp:taxon-name><tp:taxon-name-part taxon-name-part-type="genus" reg="Salsa">Salsa</tp:taxon-name-part></tp:taxon-name></italic> (<tp:taxon-name><tp:taxon-name-part taxon-name-part-type="order">Araneae</tp:taxon-name-part></tp:taxon-name>, <tp:taxon-name><tp:taxon-name-part taxon-name-part-type="family">Araneidae</tp:taxon-name-part></tp:taxon-name>)</article-title><source>Zookeys</source><day>20</day><month>05</month><year>2022</year><volume>1102</volume><fpage>107</fpage><lpage>148</lpage><pub-id pub-id-type="doi">10.3897/zookeys.1102.82388</pub-id></mixed-citation></tp:treatment-meta><tp:nomenclature><label>﻿</label><tp:taxon-name>
                <object-id xmlns:xlink="http://www.w3.org/1999/xlink" content-type="arpha" xlink:type="simple">6A46B084-7639-5BC6-A385-B1BE1A64240E</object-id>
                <tp:taxon-name-part taxon-name-part-type="genus" reg="Salsa">Salsa</tp:taxon-name-part>
                <object-id xmlns:xlink="http://www.w3.org/1999/xlink" content-type="zoobank" xlink:type="simple">http://zoobank.org/92B3923D-E576-4925-B79C-85FD0F6CDBBB</object-id>
              </tp:taxon-name><tp:taxon-status xmlns:xlink="http://www.w3.org/1999/xlink" xlink:type="simple">gen. nov.</tp:taxon-status></tp:nomenclature><tp:treatment-sec sec-type="type species" id="SECID0E1RAE"><title>Type species.</title><p><italic><tp:taxon-name><tp:taxon-name-part taxon-name-part-type="genus" reg="Epeira">Epeira</tp:taxon-name-part><tp:taxon-name-part taxon-name-part-type="species" reg="fuliginata">fuliginata</tp:taxon-name-part></tp:taxon-name></italic> L. Koch, 1872. Designated here.</p></tp:treatment-sec><tp:treatment-sec sec-type="etymology" id="SECID0ELSAE"><title>Etymology.</title><p>The genus-group name refers to the Latin dance style <tp:taxon-name><tp:taxon-name-part taxon-name-part-type="genus" reg="Salsa">Salsa</tp:taxon-name-part></tp:taxon-name>, associated with the music genre of the same name. It is the favourite dance style of the senior author, but also a very popular dance style in Latin America, from where the junior author is. The name also refers to the Spanish/Italian word “salsa”, which means “sauce” or “gravy”. The gender of the genus-group name is feminine.</p></tp:treatment-sec><tp:treatment-sec sec-type="diagnosis" id="SECID0EXSAE"><title>Diagnosis.</title><p><italic><tp:taxon-name><tp:taxon-name-part taxon-name-part-type="genus" reg="Salsa">Salsa</tp:taxon-name-part></tp:taxon-name></italic> gen. nov. can only be properly diagnosed against the six backobourkiine genera that have been formally revised using modern taxonomic methods: <italic><tp:taxon-name><tp:taxon-name-part taxon-name-part-type="genus" reg="Backobourkia">Backobourkia</tp:taxon-name-part></tp:taxon-name></italic> Framenau, Dupérré, Blackledge &amp; Vink, 2010, <italic><tp:taxon-name><tp:taxon-name-part taxon-name-part-type="genus" reg="Hortophora">Hortophora</tp:taxon-name-part></tp:taxon-name></italic>, <italic><tp:taxon-name><tp:taxon-name-part taxon-name-part-type="genus" reg="Lariniophora">Lariniophora</tp:taxon-name-part></tp:taxon-name></italic> Framenau, 2011, <italic><tp:taxon-name><tp:taxon-name-part taxon-name-part-type="genus" reg="Novakiella">Novakiella</tp:taxon-name-part></tp:taxon-name></italic> Court &amp; Forster, 1993, <italic><tp:taxon-name><tp:taxon-name-part taxon-name-part-type="genus" reg="Plebs">Plebs</tp:taxon-name-part></tp:taxon-name></italic> and more recently <italic><tp:taxon-name><tp:taxon-name-part taxon-name-part-type="genus" reg="Socca">Socca</tp:taxon-name-part></tp:taxon-name></italic> (<xref ref-type="bibr" rid="B15">Framenau et al. 2010</xref>; <xref ref-type="bibr" rid="B12">Framenau 2011</xref>; <xref ref-type="bibr" rid="B20">Joseph and Framenau 2012</xref>; <xref ref-type="bibr" rid="B16">Framenau et al. 2021a</xref>, <xref ref-type="bibr" rid="B18">c</xref>, <xref ref-type="bibr" rid="B14">2022</xref>). Other established backobourkiine genera such as <italic><tp:taxon-name><tp:taxon-name-part taxon-name-part-type="genus" reg="Acroaspis">Acroaspis</tp:taxon-name-part></tp:taxon-name></italic>, <italic><tp:taxon-name><tp:taxon-name-part taxon-name-part-type="genus" reg="Carepalxis">Carepalxis</tp:taxon-name-part></tp:taxon-name></italic> L. Koch, 1872, and possibly <italic><tp:taxon-name><tp:taxon-name-part taxon-name-part-type="genus" reg="Singa">Singa</tp:taxon-name-part></tp:taxon-name></italic> C.L. Koch, 1836 (see <xref ref-type="bibr" rid="B34">Scharff et al. 2020</xref>) are still awaiting revisions in Australia and without a modern circumscription of these genera, <italic><tp:taxon-name><tp:taxon-name-part taxon-name-part-type="genus" reg="Salsa">Salsa</tp:taxon-name-part></tp:taxon-name></italic> gen. nov. cannot be diagnosed from these.</p><p>We here identify the following synapomorphies to diagnose species in <italic><tp:taxon-name><tp:taxon-name-part taxon-name-part-type="genus" reg="Salsa">Salsa</tp:taxon-name-part></tp:taxon-name></italic> gen. nov. within the backobourkiines: single posterior abdominal tubercle (e.g., Figs <xref ref-type="fig" rid="F12">12A</xref>, <xref ref-type="fig" rid="F18">18A</xref>); venter with lateral pale elongate, ovoid, or spindle-shaped bands (e.g., Figs <xref ref-type="fig" rid="F6">6B</xref>, <xref ref-type="fig" rid="F7">7B</xref>, <xref ref-type="fig" rid="F9">9B</xref>, <xref ref-type="fig" rid="F10">10B</xref>); male pedipalp with C-shaped median apophysis and teeth-like tubercles inside its basal arch (e.g., Figs <xref ref-type="fig" rid="F2">2B</xref>, <xref ref-type="fig" rid="F3">3A–D</xref>, <xref ref-type="fig" rid="F4">4</xref>, <xref ref-type="fig" rid="F6">6C</xref>); female epigyne scape transparent and generally shorter than the epigyne plate (e.g., Figs <xref ref-type="fig" rid="F7">7C, D</xref>, <xref ref-type="fig" rid="F10">10C</xref>, <xref ref-type="fig" rid="F13">13C–E</xref>).</p><p><italic><tp:taxon-name><tp:taxon-name-part taxon-name-part-type="genus" reg="Salsa">Salsa</tp:taxon-name-part></tp:taxon-name></italic> gen. nov. species differ from those of <italic><tp:taxon-name><tp:taxon-name-part taxon-name-part-type="genus" reg="Backobourkia">Backobourkia</tp:taxon-name-part></tp:taxon-name></italic> by the lack of a distinctive anterior triangular or comma-shaped white marking and the lack of strong spine-like setae found on the dorsum of the abdomen. Males of <italic><tp:taxon-name><tp:taxon-name-part taxon-name-part-type="genus" reg="Salsa">Salsa</tp:taxon-name-part></tp:taxon-name></italic> gen. nov. can be identified from those of <italic><tp:taxon-name><tp:taxon-name-part taxon-name-part-type="genus" reg="Backobourkia">Backobourkia</tp:taxon-name-part></tp:taxon-name></italic> by the absence of a basal flange on the median apophysis of the male pedipalp and females by the generally much wider atrium and central division on the epigyne (<xref ref-type="bibr" rid="B15">Framenau et al. 2010</xref>).</p><fig id="F2" position="float" orientation="portrait"><object-id xmlns:xlink="http://www.w3.org/1999/xlink" content-type="doi" xlink:type="simple">10.3897/zookeys.1102.82388.figure2</object-id><object-id xmlns:xlink="http://www.w3.org/1999/xlink" content-type="arpha" xlink:type="simple">24A7A87D-BB71-5EED-B37C-DBAEE1ABF645</object-id><label>Figure 2.</label><caption><p><italic><tp:taxon-name><tp:taxon-name-part taxon-name-part-type="genus" reg="Salsa">Salsa</tp:taxon-name-part><tp:taxon-name-part taxon-name-part-type="species" reg="fuliginata">fuliginata</tp:taxon-name-part></tp:taxon-name></italic> (L. Koch, 1872), comb. nov., expanded left pedipalp of male (<abbrev xmlns:xlink="http://www.w3.org/1999/xlink" content-type="institution" xlink:title="Museums Victoria, Melbourne, Australia" id="ABBRID0EYZAE" xlink:type="simple">MV</abbrev> K-14867 (<named-content xmlns:xlink="http://www.w3.org/1999/xlink" content-type="dwc:institutional_code" xlink:title="La Trobe University, Bendigo" xlink:href="http://grbio.org/institution/la-trobe-university" xlink:type="simple">CVIC</named-content> 1163)) <bold>A</bold> ventral view <bold>B</bold> ventral view <bold>C</bold> dorsal view <bold>D</bold> apical view. Scale bars: 0.2 mm. Arrow in <bold>A, B</bold> points to the tubercle on median apophysis arch.</p></caption><graphic xmlns:xlink="http://www.w3.org/1999/xlink" xlink:href="zookeys-1102-107_article-82388__-g002.jpg" position="float" orientation="portrait" xlink:type="simple" id="oo_686601.jpg"><uri content-type="original_file" xlink:type="simple">https://binary.pensoft.net/fig/686601</uri></graphic></fig><p><italic><tp:taxon-name><tp:taxon-name-part taxon-name-part-type="genus" reg="Salsa">Salsa</tp:taxon-name-part></tp:taxon-name></italic> gen. nov. species differ from those of <italic><tp:taxon-name><tp:taxon-name-part taxon-name-part-type="genus" reg="Hortophora">Hortophora</tp:taxon-name-part></tp:taxon-name></italic> in the generally smaller size (although sizes can sometimes overlap in smaller specimens of <italic><tp:taxon-name><tp:taxon-name-part taxon-name-part-type="genus" reg="Hortophora">Hortophora</tp:taxon-name-part></tp:taxon-name></italic>); the shape of the median apophysis (C-shaped in <italic><tp:taxon-name><tp:taxon-name-part taxon-name-part-type="genus" reg="Salsa">Salsa</tp:taxon-name-part></tp:taxon-name></italic> gen. nov. but elongate transverse in <italic><tp:taxon-name><tp:taxon-name-part taxon-name-part-type="genus" reg="Hortophora">Hortophora</tp:taxon-name-part></tp:taxon-name></italic> and generally with two apical tips), and the comparatively much shorter scape of the female epigyne (<xref ref-type="bibr" rid="B16">Framenau et al. 2021a</xref>).</p><p>The subtriangular to ovoid abdomen of <italic><tp:taxon-name><tp:taxon-name-part taxon-name-part-type="genus" reg="Salsa">Salsa</tp:taxon-name-part></tp:taxon-name></italic> gen. nov. greatly differs from the elongate abdomen of <italic><tp:taxon-name><tp:taxon-name-part taxon-name-part-type="genus" reg="Lariniophora">Lariniophora</tp:taxon-name-part></tp:taxon-name></italic>. <italic><tp:taxon-name><tp:taxon-name-part taxon-name-part-type="genus" reg="Salsa">Salsa</tp:taxon-name-part></tp:taxon-name></italic> gen. nov. males lack the bilobed outgrowth on the median apophysis characteristic for <italic><tp:taxon-name><tp:taxon-name-part taxon-name-part-type="genus" reg="Lariniophora">Lariniophora</tp:taxon-name-part></tp:taxon-name></italic>, and females lack the elevated epigyne base (<xref ref-type="bibr" rid="B12">Framenau 2011</xref>).</p><p>Male <italic><tp:taxon-name><tp:taxon-name-part taxon-name-part-type="genus" reg="Salsa">Salsa</tp:taxon-name-part></tp:taxon-name></italic> gen. nov. differ from those of <italic><tp:taxon-name><tp:taxon-name-part taxon-name-part-type="genus" reg="Novakiella">Novakiella</tp:taxon-name-part></tp:taxon-name></italic> by the more elongate and curved median apophysis of the male pedipalp (shorter and pointing basally in <italic><tp:taxon-name><tp:taxon-name-part taxon-name-part-type="genus" reg="Novakiella">Novakiella</tp:taxon-name-part></tp:taxon-name></italic>) and an inconspicuous conductor lobe (prominent in <italic><tp:taxon-name><tp:taxon-name-part taxon-name-part-type="genus" reg="Novakiella">Novakiella</tp:taxon-name-part></tp:taxon-name></italic>) (<xref ref-type="bibr" rid="B18">Framenau et al. 2021c</xref>). The epigyne base in female <italic><tp:taxon-name><tp:taxon-name-part taxon-name-part-type="genus" reg="Novakiella">Novakiella</tp:taxon-name-part></tp:taxon-name></italic> is triangular (<xref ref-type="bibr" rid="B18">Framenau et al. 2021c</xref>), whereas it is subquadrate in <italic><tp:taxon-name><tp:taxon-name-part taxon-name-part-type="genus" reg="Salsa">Salsa</tp:taxon-name-part></tp:taxon-name></italic> gen. nov.</p><fig id="F3" position="float" orientation="portrait"><object-id xmlns:xlink="http://www.w3.org/1999/xlink" content-type="doi" xlink:type="simple">10.3897/zookeys.1102.82388.figure3</object-id><object-id xmlns:xlink="http://www.w3.org/1999/xlink" content-type="arpha" xlink:type="simple">FE7A2E76-6749-52D0-86A2-7A8EDDE514EB</object-id><label>Figure 3.</label><caption><p><italic><tp:taxon-name><tp:taxon-name-part taxon-name-part-type="genus" reg="Salsa">Salsa</tp:taxon-name-part><tp:taxon-name-part taxon-name-part-type="species" reg="rueda">rueda</tp:taxon-name-part></tp:taxon-name></italic> sp. nov., expanded left pedipalp of male holotype (<abbrev xmlns:xlink="http://www.w3.org/1999/xlink" content-type="institution" xlink:title="Museums Victoria, Melbourne, Australia" id="ABBRID0ED6AE" xlink:type="simple">MV</abbrev> K-14856) <bold>A</bold> ventral view <bold>B</bold> baso-ventral view <bold>C</bold> apico-ventral view <bold>D</bold> apical view. Arrow in <bold>A, B</bold> points to the tubercle on median apophysis arch. Scale bars: 0.2 mm.</p></caption><graphic xmlns:xlink="http://www.w3.org/1999/xlink" xlink:href="zookeys-1102-107_article-82388__-g003.jpg" position="float" orientation="portrait" xlink:type="simple" id="oo_686602.jpg"><uri content-type="original_file" xlink:type="simple">https://binary.pensoft.net/fig/686602</uri></graphic></fig><p>Species of <italic><tp:taxon-name><tp:taxon-name-part taxon-name-part-type="genus" reg="Salsa">Salsa</tp:taxon-name-part></tp:taxon-name></italic> gen. nov. differ from those of <italic><tp:taxon-name><tp:taxon-name-part taxon-name-part-type="genus" reg="Plebs">Plebs</tp:taxon-name-part></tp:taxon-name></italic> by the less elongate abdomen and its ventral colouration, that has lateral bands in <italic><tp:taxon-name><tp:taxon-name-part taxon-name-part-type="genus" reg="Salsa">Salsa</tp:taxon-name-part></tp:taxon-name></italic> gen. nov. but an inverted Ü-shaped pattern in <italic><tp:taxon-name><tp:taxon-name-part taxon-name-part-type="genus" reg="Plebs">Plebs</tp:taxon-name-part></tp:taxon-name></italic> (<xref ref-type="bibr" rid="B20">Joseph and Framenau 2012</xref>). The median apophysis of male <italic><tp:taxon-name><tp:taxon-name-part taxon-name-part-type="genus" reg="Plebs">Plebs</tp:taxon-name-part></tp:taxon-name></italic> is elongate transverse with two apical tips (C-shaped with a single tip in <italic><tp:taxon-name><tp:taxon-name-part taxon-name-part-type="genus" reg="Salsa">Salsa</tp:taxon-name-part></tp:taxon-name></italic> gen. nov. males) and the female epigyne has a wider atrium and the scape is comparatively shorter in <italic><tp:taxon-name><tp:taxon-name-part taxon-name-part-type="genus" reg="Salsa">Salsa</tp:taxon-name-part></tp:taxon-name></italic> gen. nov. than it is in <italic><tp:taxon-name><tp:taxon-name-part taxon-name-part-type="genus" reg="Plebs">Plebs</tp:taxon-name-part></tp:taxon-name></italic>.</p><fig id="F4" position="float" orientation="portrait"><object-id xmlns:xlink="http://www.w3.org/1999/xlink" content-type="doi" xlink:type="simple">10.3897/zookeys.1102.82388.figure4</object-id><object-id xmlns:xlink="http://www.w3.org/1999/xlink" content-type="arpha" xlink:type="simple">E7C909EC-ACBB-5E5D-BDFF-BF25BB14055D</object-id><label>Figure 4.</label><caption><p><italic><tp:taxon-name><tp:taxon-name-part taxon-name-part-type="genus" reg="Salsa">Salsa</tp:taxon-name-part><tp:taxon-name-part taxon-name-part-type="species" reg="fuliginata">fuliginata</tp:taxon-name-part></tp:taxon-name></italic> (L. Koch, 1872), comb. nov., male pedipalp, ventral view (<named-content xmlns:xlink="http://www.w3.org/1999/xlink" content-type="dwc:institutional_code" xlink:title="Western Australian Museum, Perth" xlink:href="http://grbio.org/institution/western-australian-museum" xlink:type="simple">WAM</named-content> T67910). Scale bar: 0.2 mm.</p></caption><graphic xmlns:xlink="http://www.w3.org/1999/xlink" xlink:href="zookeys-1102-107_article-82388__-g004.jpg" position="float" orientation="portrait" xlink:type="simple" id="oo_686603.jpg"><uri content-type="original_file" xlink:type="simple">https://binary.pensoft.net/fig/686603</uri></graphic></fig><p>Species of <italic><tp:taxon-name><tp:taxon-name-part taxon-name-part-type="genus" reg="Salsa">Salsa</tp:taxon-name-part></tp:taxon-name></italic> gen. nov. differ from those of <italic><tp:taxon-name><tp:taxon-name-part taxon-name-part-type="genus" reg="Socca">Socca</tp:taxon-name-part></tp:taxon-name></italic> by the number of posterior abdominal humps (one in <italic><tp:taxon-name><tp:taxon-name-part taxon-name-part-type="genus" reg="Salsa">Salsa</tp:taxon-name-part></tp:taxon-name></italic> gen. nov. and usually five in <italic><tp:taxon-name><tp:taxon-name-part taxon-name-part-type="genus" reg="Socca">Socca</tp:taxon-name-part></tp:taxon-name></italic>), the shape of the terminal apophysis (distinctly tri-partite with central lamellar appendix in <italic><tp:taxon-name><tp:taxon-name-part taxon-name-part-type="genus" reg="Socca">Socca</tp:taxon-name-part></tp:taxon-name></italic> but entire in <italic><tp:taxon-name><tp:taxon-name-part taxon-name-part-type="genus" reg="Salsa">Salsa</tp:taxon-name-part></tp:taxon-name></italic> gen. nov. sometimes with prong and process) (<xref ref-type="bibr" rid="B14">Framenau et al. 2022</xref>).</p></tp:treatment-sec><tp:treatment-sec sec-type="description" id="SECID0EDEAG"><title>Description.</title><p>Median-sized orb-weaving spiders, males (ca. total length 3.2–6.1) smaller than females (ca. total length 6.5–10.5). Carapace longer than wide, pear-shaped and with cephalic region considerably narrower in males than in females; colouration variable from yellowish brown to reddish brown, normally covered with yellowish white setae (e.g., Figs <xref ref-type="fig" rid="F6">6A</xref>, <xref ref-type="fig" rid="F7">7A</xref>, <xref ref-type="fig" rid="F9">9A</xref>, <xref ref-type="fig" rid="F10">10A</xref>, <xref ref-type="fig" rid="F12">12A</xref>). Fovea longitudinal in males and transversal in females (e.g., Figs <xref ref-type="fig" rid="F6">6A</xref>, <xref ref-type="fig" rid="F7">7A</xref>, <xref ref-type="fig" rid="F9">9A</xref>, <xref ref-type="fig" rid="F10">10A</xref>, <xref ref-type="fig" rid="F12">12A</xref>). Anterior median eyes largest, row of posterior eyes slightly recurved, lateral eyes almost touching, posterior lateral eyes apart from posterior median eyes by more than their diameter; anterior median eyes slightly protruding from the carapace (e.g., Figs <xref ref-type="fig" rid="F6">6A</xref>, <xref ref-type="fig" rid="F7">7A</xref>, <xref ref-type="fig" rid="F9">9A</xref>, <xref ref-type="fig" rid="F10">10A</xref>, <xref ref-type="fig" rid="F12">12A</xref>). Sternum longer than wide (except on females of <italic><tp:taxon-name><tp:taxon-name-part taxon-name-part-type="genus" reg="Salsa">S.</tp:taxon-name-part><tp:taxon-name-part taxon-name-part-type="species" reg="canalae">canalae</tp:taxon-name-part></tp:taxon-name></italic> comb. nov., in which it is as long as wide), comparatively narrower in males than females, with a sparse to dense cover of setae (e.g., Figs <xref ref-type="fig" rid="F6">6B</xref>, <xref ref-type="fig" rid="F7">7B</xref>, <xref ref-type="fig" rid="F9">9B</xref>, <xref ref-type="fig" rid="F10">10B</xref>, <xref ref-type="fig" rid="F12">12B</xref>). Labium wider than long, with anterior glabrous pale edge. Endites with glabrous paler antero-mesal section, that of males with lateral tooth. Chelicerae fangs with four promarginal teeth, of which the second-basal and/or apical are generally largest (reduced to three in <italic><tp:taxon-name><tp:taxon-name-part taxon-name-part-type="genus" reg="Salsa">S.</tp:taxon-name-part><tp:taxon-name-part taxon-name-part-type="species" reg="brisbanae">brisbanae</tp:taxon-name-part></tp:taxon-name></italic> comb. nov. male and <italic><tp:taxon-name><tp:taxon-name-part taxon-name-part-type="genus" reg="Salsa">S.</tp:taxon-name-part><tp:taxon-name-part taxon-name-part-type="species" reg="fuliginata">fuliginata</tp:taxon-name-part></tp:taxon-name></italic> comb. nov. male and female, with median largest), three retromarginal teeth with basal often largest. Legs (e.g., Figs <xref ref-type="fig" rid="F6">6A, B</xref>, <xref ref-type="fig" rid="F7">7A, B</xref> 9A, B): Leg formula I &gt; II &gt; IV &gt; III. Abdomen slightly longer than wide, varying in shape from oval to sub-triangular, normally with inconspicuous humeral humps, abdomen otherwise without specialised setae, sigillae, condyles or other specific structures; colour dorsally with pale brown to beige background with variable darker folium pattern (Fig. <xref ref-type="fig" rid="F1">1A, B</xref>). Venter of variable colour, centrally generally darkest and generally with pale lateral ovoid, elongate or spindle-shaped bands (e.g., Figs <xref ref-type="fig" rid="F6">6A, B</xref>, <xref ref-type="fig" rid="F7">7A, B</xref>, <xref ref-type="fig" rid="F9">9A, B</xref>).</p><fig id="F5" position="float" orientation="portrait"><object-id xmlns:xlink="http://www.w3.org/1999/xlink" content-type="doi" xlink:type="simple">10.3897/zookeys.1102.82388.figure5</object-id><object-id xmlns:xlink="http://www.w3.org/1999/xlink" content-type="arpha" xlink:type="simple">94DF0D0B-3D97-5BA1-BB23-6609241DEFAF</object-id><label>Figure 5.</label><caption><p><italic><tp:taxon-name><tp:taxon-name-part taxon-name-part-type="genus" reg="Salsa">Salsa</tp:taxon-name-part></tp:taxon-name></italic> gen. nov. female epigynes, cleared posterior view <bold>A</bold><italic><tp:taxon-name><tp:taxon-name-part taxon-name-part-type="genus" reg="Salsa">S.</tp:taxon-name-part><tp:taxon-name-part taxon-name-part-type="species" reg="fuliginata">fuliginata</tp:taxon-name-part></tp:taxon-name></italic> (L. Koch, 1872), comb. nov. (<named-content xmlns:xlink="http://www.w3.org/1999/xlink" content-type="dwc:institutional_code" xlink:title="La Trobe University, Bendigo" xlink:href="http://grbio.org/institution/la-trobe-university" xlink:type="simple">CVIC</named-content> 173) <bold>B</bold><italic><tp:taxon-name><tp:taxon-name-part taxon-name-part-type="genus" reg="Salsa">S.</tp:taxon-name-part><tp:taxon-name-part taxon-name-part-type="species" reg="brisbanae">brisbanae</tp:taxon-name-part></tp:taxon-name></italic> (L. Koch, 1867), comb. nov. (<named-content xmlns:xlink="http://www.w3.org/1999/xlink" content-type="dwc:institutional_code" xlink:title="Australian Museum, Sydney" xlink:href="http://grbio.org/institution/australian-museum" xlink:type="simple">AM</named-content> KS.131087) <bold>C</bold><italic><tp:taxon-name><tp:taxon-name-part taxon-name-part-type="genus" reg="Salsa">S.</tp:taxon-name-part><tp:taxon-name-part taxon-name-part-type="species" reg="canalae">canalae</tp:taxon-name-part></tp:taxon-name></italic> comb. nov. Berland, 1924, comb. nov. (<named-content xmlns:xlink="http://www.w3.org/1999/xlink" content-type="dwc:institutional_code" xlink:title="Western Australian Museum, Perth" xlink:href="http://grbio.org/institution/western-australian-museum" xlink:type="simple">WAM</named-content> T75921) <bold>D</bold><italic><tp:taxon-name><tp:taxon-name-part taxon-name-part-type="genus" reg="Salsa">S.</tp:taxon-name-part><tp:taxon-name-part taxon-name-part-type="species" reg="recherchensis">recherchensis</tp:taxon-name-part></tp:taxon-name></italic> (Main, 1954), comb. nov. (<named-content xmlns:xlink="http://www.w3.org/1999/xlink" content-type="dwc:institutional_code" xlink:title="Western Australian Museum, Perth" xlink:href="http://grbio.org/institution/western-australian-museum" xlink:type="simple">WAM</named-content> T77362) <bold>E</bold><italic><tp:taxon-name><tp:taxon-name-part taxon-name-part-type="genus" reg="Salsa">S.</tp:taxon-name-part><tp:taxon-name-part taxon-name-part-type="species" reg="rueda">rueda</tp:taxon-name-part></tp:taxon-name></italic> sp. nov. <bold>F</bold><italic><tp:taxon-name><tp:taxon-name-part taxon-name-part-type="genus" reg="Salsa">S.</tp:taxon-name-part><tp:taxon-name-part taxon-name-part-type="species" reg="tartara">tartara</tp:taxon-name-part></tp:taxon-name></italic> sp. nov. (<named-content xmlns:xlink="http://www.w3.org/1999/xlink" content-type="dwc:institutional_code" xlink:title="Australian Museum, Sydney" xlink:href="http://grbio.org/institution/australian-museum" xlink:type="simple">AM</named-content> KS.7061). Scale bars: 0.2 mm.</p></caption><graphic xmlns:xlink="http://www.w3.org/1999/xlink" xlink:href="zookeys-1102-107_article-82388__-g005.jpg" position="float" orientation="portrait" xlink:type="simple" id="oo_686604.jpg"><uri content-type="original_file" xlink:type="simple">https://binary.pensoft.net/fig/686604</uri></graphic></fig><fig id="F6" position="float" orientation="portrait"><object-id xmlns:xlink="http://www.w3.org/1999/xlink" content-type="doi" xlink:type="simple">10.3897/zookeys.1102.82388.figure6</object-id><object-id xmlns:xlink="http://www.w3.org/1999/xlink" content-type="arpha" xlink:type="simple">2934D1DB-2F7F-5705-90CD-DC5FCB184D8C</object-id><label>Figure 6.</label><caption><p><italic><tp:taxon-name><tp:taxon-name-part taxon-name-part-type="genus" reg="Salsa">Salsa</tp:taxon-name-part><tp:taxon-name-part taxon-name-part-type="species" reg="fuliginata">fuliginata</tp:taxon-name-part></tp:taxon-name></italic> (L. Koch, 1872), comb. nov., male (<abbrev xmlns:xlink="http://www.w3.org/1999/xlink" content-type="institution" xlink:title="Museums Victoria, Melbourne, Australia" id="ABBRID0EANAG" xlink:type="simple">MV</abbrev> K-14867 (<named-content xmlns:xlink="http://www.w3.org/1999/xlink" content-type="dwc:institutional_code" xlink:title="La Trobe University, Bendigo" xlink:href="http://grbio.org/institution/la-trobe-university" xlink:type="simple">CVIC</named-content> 1163)) <bold>A</bold> dorsal habitus <bold>B</bold> ventral habitus <bold>C</bold> left pedipalp, ventral view <bold>D</bold> left pedipalp, dorsal view. Scale bars: 2 mm (<bold>A, B</bold>); 0.2 mm (<bold>C, D</bold>).</p></caption><graphic xmlns:xlink="http://www.w3.org/1999/xlink" xlink:href="zookeys-1102-107_article-82388__-g006.jpg" position="float" orientation="portrait" xlink:type="simple" id="oo_686605.jpg"><uri content-type="original_file" xlink:type="simple">https://binary.pensoft.net/fig/686605</uri></graphic></fig><p>Male pedipalp patella with a single macroseta (e.g., Figs <xref ref-type="fig" rid="F2">2A–D</xref>, <xref ref-type="fig" rid="F3">3A–D</xref>, <xref ref-type="fig" rid="F4">4</xref>, <xref ref-type="fig" rid="F6">6C, D</xref>), except in <italic><tp:taxon-name><tp:taxon-name-part taxon-name-part-type="genus" reg="Salsa">S.</tp:taxon-name-part><tp:taxon-name-part taxon-name-part-type="species" reg="canalae">canalae</tp:taxon-name-part></tp:taxon-name></italic> comb. nov. and <italic><tp:taxon-name><tp:taxon-name-part taxon-name-part-type="genus" reg="Salsa">S.</tp:taxon-name-part><tp:taxon-name-part taxon-name-part-type="species" reg="tartara">tartara</tp:taxon-name-part></tp:taxon-name></italic> sp. nov. (Figs <xref ref-type="fig" rid="F12">12C, D</xref>, <xref ref-type="fig" rid="F22">22C, D</xref>); paracymbium of variable length, hook-like (e.g., Figs <xref ref-type="fig" rid="F6">6D</xref>, <xref ref-type="fig" rid="F9">9D</xref>, <xref ref-type="fig" rid="F12">12D</xref>, <xref ref-type="fig" rid="F17">17D</xref>); median apophysis C-shaped, generally with numerous tubercles in the basal arch (e.g., Figs <xref ref-type="fig" rid="F2">2A–D</xref>, <xref ref-type="fig" rid="F3">3A–D</xref>, <xref ref-type="fig" rid="F4">4</xref>, <xref ref-type="fig" rid="F6">6C</xref>); radix elongate (e.g., Figs <xref ref-type="fig" rid="F2">2A–C</xref>, <xref ref-type="fig" rid="F3">3A–D</xref>, <xref ref-type="fig" rid="F4">4</xref>, <xref ref-type="fig" rid="F6">6C</xref>); basal conductor lobe conspicuous, very wide anteriorly (e.g., Figs <xref ref-type="fig" rid="F6">6C</xref>, <xref ref-type="fig" rid="F9">9C</xref>, <xref ref-type="fig" rid="F12">12C</xref>); terminal apophysis slightly inflated, sub-rectangular and sometimes bearing a basal prong and/or an apical process varying in length (e.g., Figs <xref ref-type="fig" rid="F6">6C</xref>, <xref ref-type="fig" rid="F9">9C</xref>, <xref ref-type="fig" rid="F12">12C</xref>); distal haematodocha sometimes with an inflated apical section, but always inconspicuous (e.g., Figs <xref ref-type="fig" rid="F6">6C</xref>, <xref ref-type="fig" rid="F9">9C</xref>, <xref ref-type="fig" rid="F12">12C</xref>); conductor inflated and bilobed with a median dent and rounded borders (e.g., Figs <xref ref-type="fig" rid="F2">2A–D</xref>, <xref ref-type="fig" rid="F3">3A–D</xref>, <xref ref-type="fig" rid="F4">4</xref>, <xref ref-type="fig" rid="F6">6C</xref>); embolus compact and short, generally hidden by terminal apophysis in ventral view (e.g., Figs <xref ref-type="fig" rid="F2">2A–D</xref>, <xref ref-type="fig" rid="F3">3A–D</xref>, <xref ref-type="fig" rid="F4">4</xref>, <xref ref-type="fig" rid="F6">6C</xref>).</p><p>Epigyne base oval (rectangular in <italic><tp:taxon-name><tp:taxon-name-part taxon-name-part-type="genus" reg="Salsa">S.</tp:taxon-name-part><tp:taxon-name-part taxon-name-part-type="species" reg="rueda">rueda</tp:taxon-name-part></tp:taxon-name></italic> sp. nov.), partially to strongly sclerotised with very wide atrium and central division, sometimes bearing a conspicuous ridge (e.g., Figs <xref ref-type="fig" rid="F7">7C, E, F</xref>, <xref ref-type="fig" rid="F10">10C</xref>, <xref ref-type="fig" rid="F13">13C, D</xref>); scape with wide base, transparent and generally curved apically, without or with just a few short setae, and in all but <italic><tp:taxon-name><tp:taxon-name-part taxon-name-part-type="genus" reg="Salsa">S.</tp:taxon-name-part><tp:taxon-name-part taxon-name-part-type="species" reg="canalae">canalae</tp:taxon-name-part></tp:taxon-name></italic> comb. nov. shorter than the epigyne length (e.g., Figs <xref ref-type="fig" rid="F7">7C, E, F</xref>, <xref ref-type="fig" rid="F10">10C</xref>, <xref ref-type="fig" rid="F13">13C, D</xref>); spermathecae ovoid to spherical and very wide (Fig. <xref ref-type="fig" rid="F5">5A–F</xref>).</p></tp:treatment-sec><tp:treatment-sec sec-type="Included species" id="SECID0ETUAG"><title>Included species.</title><p>See Table <xref ref-type="table" rid="T1">1</xref>.</p></tp:treatment-sec><tp:treatment-sec sec-type="distribution" id="SECID0E4UAG"><title>Distribution.</title><p><italic><tp:taxon-name><tp:taxon-name-part taxon-name-part-type="genus" reg="Salsa">Salsa</tp:taxon-name-part></tp:taxon-name></italic> gen. nov. is mostly known from Australia. However, <italic><tp:taxon-name><tp:taxon-name-part taxon-name-part-type="genus" reg="Salsa">S.</tp:taxon-name-part><tp:taxon-name-part taxon-name-part-type="species" reg="canalae">canalae</tp:taxon-name-part></tp:taxon-name></italic> comb. nov. occurs only in New Caledonia, <italic><tp:taxon-name><tp:taxon-name-part taxon-name-part-type="genus" reg="Salsa">S.</tp:taxon-name-part><tp:taxon-name-part taxon-name-part-type="species" reg="neneba">neneba</tp:taxon-name-part></tp:taxon-name></italic> sp. nov. only in Papua New Guinea, and <italic><tp:taxon-name><tp:taxon-name-part taxon-name-part-type="genus" reg="Salsa">S.</tp:taxon-name-part><tp:taxon-name-part taxon-name-part-type="species" reg="fuliginata">fuliginata</tp:taxon-name-part></tp:taxon-name></italic> comb. nov. can also be found in New Zealand (Figs <xref ref-type="fig" rid="F8">8</xref>; <xref ref-type="fig" rid="F11">11</xref>; <xref ref-type="fig" rid="F14">14</xref>; <xref ref-type="fig" rid="F16">16</xref>; <xref ref-type="fig" rid="F21">21</xref>).</p></tp:treatment-sec><tp:treatment-sec><!--Section generated to contain objects referenced in tp:taxon-treatment.--><fig id="F12" position="float" orientation="portrait"><object-id xmlns:xlink="http://www.w3.org/1999/xlink" content-type="doi" xlink:type="simple">10.3897/zookeys.1102.82388.figure12</object-id><object-id xmlns:xlink="http://www.w3.org/1999/xlink" content-type="arpha" xlink:type="simple">037EB2FD-D86C-5007-92D1-BF67FBF2AD0D</object-id><label>Figure 12.</label><caption><p><italic><tp:taxon-name><tp:taxon-name-part taxon-name-part-type="genus" reg="Salsa">Salsa</tp:taxon-name-part><tp:taxon-name-part taxon-name-part-type="species" reg="canalae">canalae</tp:taxon-name-part></tp:taxon-name></italic> Berland, 1924, comb. nov., male (<named-content xmlns:xlink="http://www.w3.org/1999/xlink" content-type="dwc:institutional_code" xlink:title="Western Australian Museum, Perth" xlink:href="http://grbio.org/institution/western-australian-museum" xlink:type="simple">WAM</named-content> T75922) <bold>A</bold> dorsal habitus <bold>B</bold> ventral habitus <bold>C</bold> left pedipalp, ventral view <bold>D</bold> left pedipalp, dorsal view. Scale bars: 2 mm (<bold>A, B</bold>); 0.2 mm (<bold>C, D</bold>).</p></caption><graphic xmlns:xlink="http://www.w3.org/1999/xlink" xlink:href="zookeys-1102-107_article-82388__-g012.jpg" position="float" orientation="portrait" xlink:type="simple" id="oo_686611.jpg"><uri content-type="original_file" xlink:type="simple">https://binary.pensoft.net/fig/686611</uri></graphic></fig><fig id="F18" position="float" orientation="portrait"><object-id xmlns:xlink="http://www.w3.org/1999/xlink" content-type="doi" xlink:type="simple">10.3897/zookeys.1102.82388.figure18</object-id><object-id xmlns:xlink="http://www.w3.org/1999/xlink" content-type="arpha" xlink:type="simple">5C4F7DB5-42CF-5941-871D-3600FBA68668</object-id><label>Figure 18.</label><caption><p><italic><tp:taxon-name><tp:taxon-name-part taxon-name-part-type="genus" reg="Salsa">Salsa</tp:taxon-name-part><tp:taxon-name-part taxon-name-part-type="species" reg="recherchensis">recherchensis</tp:taxon-name-part></tp:taxon-name></italic> (Main, 1954), comb. nov., female (<named-content xmlns:xlink="http://www.w3.org/1999/xlink" content-type="dwc:institutional_code" xlink:title="Western Australian Museum, Perth" xlink:href="http://grbio.org/institution/western-australian-museum" xlink:type="simple">WAM</named-content> T77362) <bold>A</bold> dorsal habitus <bold>B</bold> ventral habitus <bold>C</bold> epigyne, ventral view <bold>D</bold> epigyne, lateral view <bold>E</bold> epigyne, posterior view <bold>F</bold> variation of epigyne, ventral view (<named-content xmlns:xlink="http://www.w3.org/1999/xlink" content-type="dwc:institutional_code" xlink:title="Western Australian Museum, Perth" xlink:href="http://grbio.org/institution/western-australian-museum" xlink:type="simple">WAM</named-content> 92/2120) <bold>G</bold> variation of epigyne, lateral view (<named-content xmlns:xlink="http://www.w3.org/1999/xlink" content-type="dwc:institutional_code" xlink:title="Western Australian Museum, Perth" xlink:href="http://grbio.org/institution/western-australian-museum" xlink:type="simple">WAM</named-content> 92/2120). Scale bars: 2 mm (<bold>A, B</bold>); 0.2 mm (<bold>C–E</bold>).</p></caption><graphic xmlns:xlink="http://www.w3.org/1999/xlink" xlink:href="zookeys-1102-107_article-82388__-g018.jpg" position="float" orientation="portrait" xlink:type="simple" id="oo_686617.jpg"><uri content-type="original_file" xlink:type="simple">https://binary.pensoft.net/fig/686617</uri></graphic></fig><fig id="F7" position="float" orientation="portrait"><object-id xmlns:xlink="http://www.w3.org/1999/xlink" content-type="doi" xlink:type="simple">10.3897/zookeys.1102.82388.figure7</object-id><object-id xmlns:xlink="http://www.w3.org/1999/xlink" content-type="arpha" xlink:type="simple">29475E14-CA58-5F10-986F-7DC3EF743B78</object-id><label>Figure 7.</label><caption><p><italic><tp:taxon-name><tp:taxon-name-part taxon-name-part-type="genus" reg="Salsa">Salsa</tp:taxon-name-part><tp:taxon-name-part taxon-name-part-type="species" reg="fuliginata">fuliginata</tp:taxon-name-part></tp:taxon-name></italic> (L. Koch, 1872), comb. nov., female (<abbrev xmlns:xlink="http://www.w3.org/1999/xlink" content-type="institution" xlink:title="Museums Victoria, Melbourne, Australia" id="ABBRID0EBXBG" xlink:type="simple">MV</abbrev> K-14863 (<named-content xmlns:xlink="http://www.w3.org/1999/xlink" content-type="dwc:institutional_code" xlink:title="La Trobe University, Bendigo" xlink:href="http://grbio.org/institution/la-trobe-university" xlink:type="simple">CVIC</named-content> 1173)) <bold>A</bold> dorsal habitus <bold>B</bold> ventral habitus <bold>C</bold> epigyne, postero-ventral view <bold>D</bold> epigyne, lateral view <bold>E</bold> epigyne, posterior view <bold>F</bold> epigyne in situ, ventral view (<abbrev xmlns:xlink="http://www.w3.org/1999/xlink" content-type="institution" xlink:title="Museums Victoria, Melbourne, Australia" id="ABBRID0EXXBG" xlink:type="simple">MV</abbrev> K-4866). Scale bars: 2 mm (<bold>A, B</bold>); 0.2 mm (<bold>C–E</bold>).</p></caption><graphic xmlns:xlink="http://www.w3.org/1999/xlink" xlink:href="zookeys-1102-107_article-82388__-g007.jpg" position="float" orientation="portrait" xlink:type="simple" id="oo_686606.jpg"><uri content-type="original_file" xlink:type="simple">https://binary.pensoft.net/fig/686606</uri></graphic></fig><fig id="F9" position="float" orientation="portrait"><object-id xmlns:xlink="http://www.w3.org/1999/xlink" content-type="doi" xlink:type="simple">10.3897/zookeys.1102.82388.figure9</object-id><object-id xmlns:xlink="http://www.w3.org/1999/xlink" content-type="arpha" xlink:type="simple">22E9BB70-EE05-56FB-B50E-272D99B67AEE</object-id><label>Figure 9.</label><caption><p><italic><tp:taxon-name><tp:taxon-name-part taxon-name-part-type="genus" reg="Salsa">Salsa</tp:taxon-name-part><tp:taxon-name-part taxon-name-part-type="species" reg="brisbanae">brisbanae</tp:taxon-name-part></tp:taxon-name></italic> (L. Koch, 1867), comb. nov., male (<named-content xmlns:xlink="http://www.w3.org/1999/xlink" content-type="dwc:institutional_code" xlink:title="Natural History Museum of Denmark, Zoological Museum, University of Copenhagen" xlink:href="http://grbio.org/institution/zoological-museum-university-copenhagen" xlink:type="simple">NHMD</named-content> 12231) <bold>A</bold> dorsal habitus <bold>B</bold> ventral habitus <bold>C</bold> left pedipalp, ventral view <bold>D</bold> left pedipalp, dorsal view. Scale bars: 2 mm (<bold>A, B</bold>); 0.2 mm (<bold>C, D</bold>).</p></caption><graphic xmlns:xlink="http://www.w3.org/1999/xlink" xlink:href="zookeys-1102-107_article-82388__-g009.jpg" position="float" orientation="portrait" xlink:type="simple" id="oo_686608.jpg"><uri content-type="original_file" xlink:type="simple">https://binary.pensoft.net/fig/686608</uri></graphic></fig><fig id="F10" position="float" orientation="portrait"><object-id xmlns:xlink="http://www.w3.org/1999/xlink" content-type="doi" xlink:type="simple">10.3897/zookeys.1102.82388.figure10</object-id><object-id xmlns:xlink="http://www.w3.org/1999/xlink" content-type="arpha" xlink:type="simple">DE11B983-75D9-58CF-A617-1EC33D858680</object-id><label>Figure 10.</label><caption><p><italic><tp:taxon-name><tp:taxon-name-part taxon-name-part-type="genus" reg="Salsa">Salsa</tp:taxon-name-part><tp:taxon-name-part taxon-name-part-type="species" reg="brisbanae">brisbanae</tp:taxon-name-part></tp:taxon-name></italic> (L. Koch, 1867), comb. nov., female (<named-content xmlns:xlink="http://www.w3.org/1999/xlink" content-type="dwc:institutional_code" xlink:title="Australian Museum, Sydney" xlink:href="http://grbio.org/institution/australian-museum" xlink:type="simple">AM</named-content> KS.131087) <bold>A</bold> dorsal habitus <bold>B</bold> ventral habitus <bold>C</bold> epigyne, ventral view <bold>D</bold> epigyne, lateral view <bold>E</bold> epigyne, posterior view. Scale bars: 2 mm (<bold>A, B</bold>); 0.2 mm (<bold>C–E</bold>).</p></caption><graphic xmlns:xlink="http://www.w3.org/1999/xlink" xlink:href="zookeys-1102-107_article-82388__-g010.jpg" position="float" orientation="portrait" xlink:type="simple" id="oo_686609.jpg"><uri content-type="original_file" xlink:type="simple">https://binary.pensoft.net/fig/686609</uri></graphic></fig><fig id="F13" position="float" orientation="portrait"><object-id xmlns:xlink="http://www.w3.org/1999/xlink" content-type="doi" xlink:type="simple">10.3897/zookeys.1102.82388.figure13</object-id><object-id xmlns:xlink="http://www.w3.org/1999/xlink" content-type="arpha" xlink:type="simple">A79D047A-F01B-554B-B5CC-72F6E788A215</object-id><label>Figure 13.</label><caption><p><italic><tp:taxon-name><tp:taxon-name-part taxon-name-part-type="genus" reg="Salsa">Salsa</tp:taxon-name-part><tp:taxon-name-part taxon-name-part-type="species" reg="canalae">canalae</tp:taxon-name-part></tp:taxon-name></italic> Berland, 1924, comb. nov., female <bold>A</bold> dorsal habitus (<named-content xmlns:xlink="http://www.w3.org/1999/xlink" content-type="dwc:institutional_code" xlink:title="Western Australian Museum, Perth" xlink:href="http://grbio.org/institution/western-australian-museum" xlink:type="simple">WAM</named-content> T75921) <bold>B</bold> ventral habitus (<named-content xmlns:xlink="http://www.w3.org/1999/xlink" content-type="dwc:institutional_code" xlink:title="Western Australian Museum, Perth" xlink:href="http://grbio.org/institution/western-australian-museum" xlink:type="simple">WAM</named-content> T75921) <bold>C</bold> epigyne, ventral view (<named-content xmlns:xlink="http://www.w3.org/1999/xlink" content-type="dwc:institutional_code" xlink:title="Western Australian Museum, Perth" xlink:href="http://grbio.org/institution/western-australian-museum" xlink:type="simple">WAM</named-content> T75921) <bold>D</bold> epigyne variation, ventral view (<named-content xmlns:xlink="http://www.w3.org/1999/xlink" content-type="dwc:institutional_code" xlink:title="Western Australian Museum, Perth" xlink:href="http://grbio.org/institution/western-australian-museum" xlink:type="simple">WAM</named-content> T75923) <bold>E</bold> epigyne variation, lateral view (<named-content xmlns:xlink="http://www.w3.org/1999/xlink" content-type="dwc:institutional_code" xlink:title="Western Australian Museum, Perth" xlink:href="http://grbio.org/institution/western-australian-museum" xlink:type="simple">WAM</named-content> T75923) <bold>F</bold> epigyne variation, posterior view (<named-content xmlns:xlink="http://www.w3.org/1999/xlink" content-type="dwc:institutional_code" xlink:title="Western Australian Museum, Perth" xlink:href="http://grbio.org/institution/western-australian-museum" xlink:type="simple">WAM</named-content> T75923). Scale bars: 2 mm (<bold>A, B</bold>); 0.2 mm (<bold>C–F</bold>).</p></caption><graphic xmlns:xlink="http://www.w3.org/1999/xlink" xlink:href="zookeys-1102-107_article-82388__-g013.jpg" position="float" orientation="portrait" xlink:type="simple" id="oo_686612.jpg"><uri content-type="original_file" xlink:type="simple">https://binary.pensoft.net/fig/686612</uri></graphic></fig><fig id="F1" position="float" orientation="portrait"><object-id xmlns:xlink="http://www.w3.org/1999/xlink" content-type="doi" xlink:type="simple">10.3897/zookeys.1102.82388.figure1</object-id><object-id xmlns:xlink="http://www.w3.org/1999/xlink" content-type="arpha" xlink:type="simple">FF482D84-2E7C-5C21-9E73-34A70BFA5F04</object-id><label>Figure 1.</label><caption><p>Life images of <italic><tp:taxon-name><tp:taxon-name-part taxon-name-part-type="genus" reg="Salsa">Salsa</tp:taxon-name-part></tp:taxon-name></italic> gen. nov. species <bold>A–D</bold><italic><tp:taxon-name><tp:taxon-name-part taxon-name-part-type="genus" reg="Salsa">S.</tp:taxon-name-part><tp:taxon-name-part taxon-name-part-type="species" reg="fuliginata">fuliginata</tp:taxon-name-part></tp:taxon-name></italic> (L. Koch, 1872), comb. nov. <bold>A</bold> male, Brymer Park, Hamilton, New Zealand, North Island <bold>B</bold> male, Flagstaff, Hamilton, North Island, New Zealand <bold>C</bold> female, Rotorua North, Hamilton, North Island, New Zealand <bold>D</bold> male, Ringwood East, Victoria, Australia (<abbrev xmlns:xlink="http://www.w3.org/1999/xlink" content-type="institution" xlink:title="Western Australian Museum, Perth" id="ABBRID0ENFAC" xlink:type="simple">WAM</abbrev> T100137) <bold>E</bold><italic><tp:taxon-name><tp:taxon-name-part taxon-name-part-type="genus" reg="Salsa">S.</tp:taxon-name-part><tp:taxon-name-part taxon-name-part-type="species" reg="recherchensis">recherchensis</tp:taxon-name-part></tp:taxon-name></italic> (Main, 1954), comb. nov., female, Stirling Range National Park, Western Australia (<abbrev xmlns:xlink="http://www.w3.org/1999/xlink" content-type="institution" xlink:title="Western Australian Museum, Perth" id="ABBRID0E6FAC" xlink:type="simple">WAM</abbrev> T81440). Images: <bold>A–C</bold> Bryce McQuillan <bold>D, E</bold> V.W. Framenau.</p></caption><graphic xmlns:xlink="http://www.w3.org/1999/xlink" xlink:href="zookeys-1102-107_article-82388__-g001.jpg" position="float" orientation="portrait" xlink:type="simple" id="oo_686600.jpg"><uri content-type="original_file" xlink:type="simple">https://binary.pensoft.net/fig/686600</uri></graphic></fig><fig id="F22" position="float" orientation="portrait"><object-id xmlns:xlink="http://www.w3.org/1999/xlink" content-type="doi" xlink:type="simple">10.3897/zookeys.1102.82388.figure22</object-id><object-id xmlns:xlink="http://www.w3.org/1999/xlink" content-type="arpha" xlink:type="simple">AFF5AE82-FEB1-5D93-B2DF-343E0ED6C834</object-id><label>Figure 22.</label><caption><p><italic><tp:taxon-name><tp:taxon-name-part taxon-name-part-type="genus" reg="Salsa">Salsa</tp:taxon-name-part><tp:taxon-name-part taxon-name-part-type="species" reg="tartara">tartara</tp:taxon-name-part></tp:taxon-name></italic> sp. nov., male holotype (<named-content xmlns:xlink="http://www.w3.org/1999/xlink" content-type="dwc:institutional_code" xlink:title="Australian Museum, Sydney" xlink:href="http://grbio.org/institution/australian-museum" xlink:type="simple">AM</named-content> KS.70737) <bold>A</bold> dorsal habitus <bold>B</bold> ventral habitus <bold>C</bold> left pedipalp, ventral view <bold>D</bold> left pedipalp, dorsal view. Scale bars: 2 mm (<bold>A, B</bold>); 0.2 mm (<bold>C, D</bold>).</p></caption><graphic xmlns:xlink="http://www.w3.org/1999/xlink" xlink:href="zookeys-1102-107_article-82388__-g022.jpg" position="float" orientation="portrait" xlink:type="simple" id="oo_686621.jpg"><uri content-type="original_file" xlink:type="simple">https://binary.pensoft.net/fig/686621</uri></graphic></fig><fig id="F17" position="float" orientation="portrait"><object-id xmlns:xlink="http://www.w3.org/1999/xlink" content-type="doi" xlink:type="simple">10.3897/zookeys.1102.82388.figure17</object-id><object-id xmlns:xlink="http://www.w3.org/1999/xlink" content-type="arpha" xlink:type="simple">90F483E1-BE4B-57D3-B8F8-025230562B22</object-id><label>Figure 17.</label><caption><p><italic><tp:taxon-name><tp:taxon-name-part taxon-name-part-type="genus" reg="Salsa">Salsa</tp:taxon-name-part><tp:taxon-name-part taxon-name-part-type="species" reg="recherchensis">recherchensis</tp:taxon-name-part></tp:taxon-name></italic> (Main, 1954), comb. nov., male (<named-content xmlns:xlink="http://www.w3.org/1999/xlink" content-type="dwc:institutional_code" xlink:title="Western Australian Museum, Perth" xlink:href="http://grbio.org/institution/western-australian-museum" xlink:type="simple">WAM</named-content> T77696) <bold>A</bold> dorsal habitus <bold>B</bold> ventral habitus <bold>C</bold> left pedipalp, ventral view <bold>D</bold> left pedipalp, dorsal view. Scale bars: 2 mm (<bold>A, B</bold>); 0.2 mm (<bold>C, D</bold>).</p></caption><graphic xmlns:xlink="http://www.w3.org/1999/xlink" xlink:href="zookeys-1102-107_article-82388__-g017.jpg" position="float" orientation="portrait" xlink:type="simple" id="oo_686616.jpg"><uri content-type="original_file" xlink:type="simple">https://binary.pensoft.net/fig/686616</uri></graphic></fig><table-wrap id="T1" position="float" orientation="portrait"><label>Table 1.</label><caption><p>Summary of distribution, type specimen and other material examined and of species of <italic><tp:taxon-name><tp:taxon-name-part taxon-name-part-type="genus" reg="Salsa">Salsa</tp:taxon-name-part></tp:taxon-name></italic> gen. nov.</p></caption><table id="TID0EM5BG" rules="all"><tbody><tr><th rowspan="1" colspan="1">Species</th><th rowspan="1" colspan="1">Comments</th><th rowspan="1" colspan="1">Distribution</th><th rowspan="1" colspan="1">Type specimen</th><th rowspan="1" colspan="1">Other material examined</th></tr><tr><td rowspan="1" colspan="1"><italic><tp:taxon-name><tp:taxon-name-part taxon-name-part-type="genus" reg="Salsa">S.</tp:taxon-name-part><tp:taxon-name-part taxon-name-part-type="species" reg="fuliginata">fuliginata</tp:taxon-name-part></tp:taxon-name></italic> (L. Koch, 1872), comb. nov.</td><td rowspan="1" colspan="1">Type species of <italic><tp:taxon-name><tp:taxon-name-part taxon-name-part-type="genus" reg="Salsa">Salsa</tp:taxon-name-part></tp:taxon-name></italic>; senior syn. of <italic><tp:taxon-name><tp:taxon-name-part taxon-name-part-type="genus" reg="Epeira">E.</tp:taxon-name-part><tp:taxon-name-part taxon-name-part-type="species" reg="rubicundula">rubicundula</tp:taxon-name-part></tp:taxon-name></italic> (Keyserling)</td><td rowspan="1" colspan="1"><abbrev xmlns:xlink="http://www.w3.org/1999/xlink" xlink:title="New South Wales" id="ABBRID0E4GAE" xlink:type="simple">NSW</abbrev>, <abbrev xmlns:xlink="http://www.w3.org/1999/xlink" xlink:title="South Australia" id="ABBRID0EBHAE" xlink:type="simple">SA</abbrev>, <abbrev xmlns:xlink="http://www.w3.org/1999/xlink" xlink:title="Tasmania" id="ABBRID0EFHAE" xlink:type="simple">Tas</abbrev>, <abbrev xmlns:xlink="http://www.w3.org/1999/xlink" xlink:title="Victoria" id="ABBRID0EJHAE" xlink:type="simple">Vic</abbrev>; also New Zealand</td><td rowspan="1" colspan="1">Holotype female, Sydney (<abbrev xmlns:xlink="http://www.w3.org/1999/xlink" xlink:title="New South Wales" id="ABBRID0ERHAE" xlink:type="simple">NSW</abbrev>) (<named-content xmlns:xlink="http://www.w3.org/1999/xlink" content-type="dwc:institutional_code" xlink:title="Naturhistorisches Museum, Wien" xlink:href="http://grbio.org/institution/naturhistorisches-museum-wien-0" xlink:type="simple">NHMW</named-content>)</td><td rowspan="1" colspan="1">162 males, 509 females (8 with egg sac), 105 juveniles (in 360 records)</td></tr><tr><td rowspan="1" colspan="1"><italic><tp:taxon-name><tp:taxon-name-part taxon-name-part-type="genus" reg="Salsa">S.</tp:taxon-name-part><tp:taxon-name-part taxon-name-part-type="species" reg="brisbanae">brisbanae</tp:taxon-name-part></tp:taxon-name></italic> (L. Koch, 1867), comb. nov.</td><td rowspan="6" colspan="1"/><td rowspan="1" colspan="1"><abbrev xmlns:xlink="http://www.w3.org/1999/xlink" xlink:title="New South Wales" id="ABBRID0EUIAE" xlink:type="simple">NSW</abbrev>, Qld, <abbrev xmlns:xlink="http://www.w3.org/1999/xlink" xlink:title="South Australia" id="ABBRID0EYIAE" xlink:type="simple">SA</abbrev>, <abbrev xmlns:xlink="http://www.w3.org/1999/xlink" xlink:title="Tasmania" id="ABBRID0E3IAE" xlink:type="simple">Tas</abbrev>, <abbrev xmlns:xlink="http://www.w3.org/1999/xlink" xlink:title="Victoria" id="ABBRID0EAJAE" xlink:type="simple">Vic</abbrev></td><td rowspan="1" colspan="1">Holotype female, Brisbane (Qld) (<named-content xmlns:xlink="http://www.w3.org/1999/xlink" content-type="dwc:institutional_code" xlink:title="Zoologisches Institut und Zoologisches Museum, Universität Hamburg" xlink:href="http://grbio.org/institution/zoologisches-museum-hamburg" xlink:type="simple">ZMH</named-content><xref ref-type="bibr" rid="B30">Rack (1961)</xref>-catalogue no. 226)</td><td rowspan="1" colspan="1">57 males, 208 females (2 with egg sac), 39 juveniles (in 146 records)</td></tr><tr><td rowspan="1" colspan="1"><italic><tp:taxon-name><tp:taxon-name-part taxon-name-part-type="genus" reg="Salsa">S.</tp:taxon-name-part><tp:taxon-name-part taxon-name-part-type="species" reg="canalae">canalae</tp:taxon-name-part></tp:taxon-name></italic> (Berland, 1924), comb. nov.</td><td rowspan="1" colspan="1">New Caledonia</td><td rowspan="1" colspan="1">Holotype female, Mount Canala (New Caledonia) (<abbrev xmlns:xlink="http://www.w3.org/1999/xlink" content-type="institution" xlink:title="Naturhistorisches Museum Basel" id="ABBRID0EKKAE" xlink:type="simple">BNHM</abbrev>)</td><td rowspan="2" colspan="1">1 male, 7 females (in 8 records)</td></tr><tr><td rowspan="1" colspan="1"><italic><tp:taxon-name><tp:taxon-name-part taxon-name-part-type="genus" reg="Salsa">S.</tp:taxon-name-part><tp:taxon-name-part taxon-name-part-type="species" reg="neneba">neneba</tp:taxon-name-part></tp:taxon-name></italic> sp. nov.</td><td rowspan="1" colspan="1">Papua New Guinea</td><td rowspan="1" colspan="1">Holotype female, Neneba (Papua New Guinea) (<named-content xmlns:xlink="http://www.w3.org/1999/xlink" content-type="dwc:institutional_code" xlink:title="Queensland Museum, Brisbane" xlink:href="http://grbio.org/institution/queensland-museum-brisbane" xlink:type="simple">QM</named-content> S111920)</td></tr><tr><td rowspan="1" colspan="1"><italic><tp:taxon-name><tp:taxon-name-part taxon-name-part-type="genus" reg="Salsa">S.</tp:taxon-name-part><tp:taxon-name-part taxon-name-part-type="species" reg="recherchensis">recherchensis</tp:taxon-name-part></tp:taxon-name></italic> (Main, 1954), comb. nov.</td><td rowspan="1" colspan="1"><abbrev xmlns:xlink="http://www.w3.org/1999/xlink" xlink:title="South Australia" id="ABBRID0ECMAE" xlink:type="simple">SA</abbrev>, <abbrev xmlns:xlink="http://www.w3.org/1999/xlink" xlink:title="Western Australia" id="ABBRID0EGMAE" xlink:type="simple">WA</abbrev></td><td rowspan="1" colspan="1">Holotype female, Fig. of Eight Island, Recherche Archipelago, (<abbrev xmlns:xlink="http://www.w3.org/1999/xlink" xlink:title="Western Australia" id="ABBRID0ENMAE" xlink:type="simple">WA</abbrev>) (<named-content xmlns:xlink="http://www.w3.org/1999/xlink" content-type="dwc:institutional_code" xlink:title="Western Australian Museum, Perth" xlink:href="http://grbio.org/institution/western-australian-museum" xlink:type="simple">WAM</named-content> 55/4984)</td><td rowspan="1" colspan="1">34 males, 321 females, 175 juveniles (in 74 records)</td></tr><tr><td rowspan="1" colspan="1"><italic><tp:taxon-name><tp:taxon-name-part taxon-name-part-type="genus" reg="Salsa">S.</tp:taxon-name-part><tp:taxon-name-part taxon-name-part-type="species" reg="rueda">rueda</tp:taxon-name-part></tp:taxon-name></italic> sp. nov.</td><td rowspan="1" colspan="1"><abbrev xmlns:xlink="http://www.w3.org/1999/xlink" xlink:title="New South Wales" id="ABBRID0ENNAE" xlink:type="simple">NSW</abbrev>, <abbrev xmlns:xlink="http://www.w3.org/1999/xlink" xlink:title="Tasmania" id="ABBRID0ERNAE" xlink:type="simple">Tas</abbrev>, <abbrev xmlns:xlink="http://www.w3.org/1999/xlink" xlink:title="Victoria" id="ABBRID0EVNAE" xlink:type="simple">Vic</abbrev></td><td rowspan="1" colspan="1">Holotype male, Tubrabucca (<abbrev xmlns:xlink="http://www.w3.org/1999/xlink" xlink:title="New South Wales" id="ABBRID0E3NAE" xlink:type="simple">NSW</abbrev>) (<abbrev xmlns:xlink="http://www.w3.org/1999/xlink" content-type="institution" xlink:title="Museums Victoria, Melbourne, Australia" id="ABBRID0EAOAE" xlink:type="simple">MV</abbrev> K-14856)</td><td rowspan="1" colspan="1">6 males, 14 females (1 with egg sac), 1 juvenile (in 15 records)</td></tr><tr><td rowspan="1" colspan="1"><italic><tp:taxon-name><tp:taxon-name-part taxon-name-part-type="genus" reg="Salsa">S.</tp:taxon-name-part><tp:taxon-name-part taxon-name-part-type="species" reg="tartara">tartara</tp:taxon-name-part></tp:taxon-name></italic> sp. nov.</td><td rowspan="1" colspan="1"><abbrev xmlns:xlink="http://www.w3.org/1999/xlink" xlink:title="New South Wales" id="ABBRID0E3OAE" xlink:type="simple">NSW</abbrev> (endemic to Lord Howe Island)</td><td rowspan="1" colspan="1">Male holotype, Goat House Cave area, Lord Howe Island (<abbrev xmlns:xlink="http://www.w3.org/1999/xlink" xlink:title="New South Wales" id="ABBRID0EEPAE" xlink:type="simple">NSW</abbrev>) (<named-content xmlns:xlink="http://www.w3.org/1999/xlink" content-type="dwc:institutional_code" xlink:title="Australian Museum, Sydney" xlink:href="http://grbio.org/institution/australian-museum" xlink:type="simple">AM</named-content> KS.70737)</td><td rowspan="1" colspan="1">1 male, 5 females (in 6 records)</td></tr></tbody></table><table-wrap-foot><fn><p>Abbreviations: <abbrev xmlns:xlink="http://www.w3.org/1999/xlink" xlink:title="New South Wales" id="ABBRID0EUPAE" xlink:type="simple">NSW</abbrev> – New South Wales, <abbrev xmlns:xlink="http://www.w3.org/1999/xlink" xlink:title="South Australia" id="ABBRID0EYPAE" xlink:type="simple">SA</abbrev> – South Australia, <abbrev xmlns:xlink="http://www.w3.org/1999/xlink" xlink:title="Tasmania" id="ABBRID0E3PAE" xlink:type="simple">Tas</abbrev> – Tasmania, <abbrev xmlns:xlink="http://www.w3.org/1999/xlink" xlink:title="Victoria" id="ABBRID0EAQAE" xlink:type="simple">Vic</abbrev> – Victoria, <abbrev xmlns:xlink="http://www.w3.org/1999/xlink" xlink:title="Western Australia" id="ABBRID0EEQAE" xlink:type="simple">WA</abbrev> – Western Australia.</p></fn></table-wrap-foot></table-wrap><fig id="F8" position="float" orientation="portrait"><object-id xmlns:xlink="http://www.w3.org/1999/xlink" content-type="doi" xlink:type="simple">10.3897/zookeys.1102.82388.figure8</object-id><object-id xmlns:xlink="http://www.w3.org/1999/xlink" content-type="arpha" xlink:type="simple">2CAEDFE9-3BC7-5169-BCE9-F4C58AEAFD5D</object-id><label>Figure 8.</label><caption><p>Distribution records of <italic><tp:taxon-name><tp:taxon-name-part taxon-name-part-type="genus" reg="Salsa">Salsa</tp:taxon-name-part><tp:taxon-name-part taxon-name-part-type="species" reg="fuliginata">fuliginata</tp:taxon-name-part></tp:taxon-name></italic> (L. Koch, 1872), comb. nov. in Australia.</p></caption><graphic xmlns:xlink="http://www.w3.org/1999/xlink" xlink:href="zookeys-1102-107_article-82388__-g008.jpg" position="float" orientation="portrait" xlink:type="simple" id="oo_686607.jpg"><uri content-type="original_file" xlink:type="simple">https://binary.pensoft.net/fig/686607</uri></graphic></fig><fig id="F11" position="float" orientation="portrait"><object-id xmlns:xlink="http://www.w3.org/1999/xlink" content-type="doi" xlink:type="simple">10.3897/zookeys.1102.82388.figure11</object-id><object-id xmlns:xlink="http://www.w3.org/1999/xlink" content-type="arpha" xlink:type="simple">C56838E9-FEA1-5A17-9C2F-EB469AD0F25D</object-id><label>Figure 11.</label><caption><p>Distribution records of <italic><tp:taxon-name><tp:taxon-name-part taxon-name-part-type="genus" reg="Salsa">Salsa</tp:taxon-name-part><tp:taxon-name-part taxon-name-part-type="species" reg="brisbanae">brisbanae</tp:taxon-name-part></tp:taxon-name></italic> (L. Koch, 1867), comb. nov. and <italic><tp:taxon-name><tp:taxon-name-part taxon-name-part-type="genus" reg="Salsa">Salsa</tp:taxon-name-part><tp:taxon-name-part taxon-name-part-type="species" reg="recherchensis">recherchensis</tp:taxon-name-part></tp:taxon-name></italic> (Main, 1954), comb. nov. in Australia.</p></caption><graphic xmlns:xlink="http://www.w3.org/1999/xlink" xlink:href="zookeys-1102-107_article-82388__-g011.jpg" position="float" orientation="portrait" xlink:type="simple" id="oo_686610.jpg"><uri content-type="original_file" xlink:type="simple">https://binary.pensoft.net/fig/686610</uri></graphic></fig><fig id="F14" position="float" orientation="portrait"><object-id xmlns:xlink="http://www.w3.org/1999/xlink" content-type="doi" xlink:type="simple">10.3897/zookeys.1102.82388.figure14</object-id><object-id xmlns:xlink="http://www.w3.org/1999/xlink" content-type="arpha" xlink:type="simple">AF233E01-C43C-50E8-A28B-7192122307A7</object-id><label>Figure 14.</label><caption><p>Distribution records of <italic><tp:taxon-name><tp:taxon-name-part taxon-name-part-type="genus" reg="Salsa">Salsa</tp:taxon-name-part><tp:taxon-name-part taxon-name-part-type="species" reg="canalae">canalae</tp:taxon-name-part></tp:taxon-name></italic> Berland, 1924, comb. nov. in New Caledonia.</p></caption><graphic xmlns:xlink="http://www.w3.org/1999/xlink" xlink:href="zookeys-1102-107_article-82388__-g014.jpg" position="float" orientation="portrait" xlink:type="simple" id="oo_686613.jpg"><uri content-type="original_file" xlink:type="simple">https://binary.pensoft.net/fig/686613</uri></graphic></fig><fig id="F16" position="float" orientation="portrait"><object-id xmlns:xlink="http://www.w3.org/1999/xlink" content-type="doi" xlink:type="simple">10.3897/zookeys.1102.82388.figure16</object-id><object-id xmlns:xlink="http://www.w3.org/1999/xlink" content-type="arpha" xlink:type="simple">F7BA47AE-8A7E-5927-8B9B-008AC4C604E3</object-id><label>Figure 16.</label><caption><p>Distribution records of <italic><tp:taxon-name><tp:taxon-name-part taxon-name-part-type="genus" reg="Salsa">Salsa</tp:taxon-name-part><tp:taxon-name-part taxon-name-part-type="species" reg="neneba">neneba</tp:taxon-name-part></tp:taxon-name></italic> sp. nov.</p></caption><graphic xmlns:xlink="http://www.w3.org/1999/xlink" xlink:href="zookeys-1102-107_article-82388__-g016.jpg" position="float" orientation="portrait" xlink:type="simple" id="oo_686615.jpg"><uri content-type="original_file" xlink:type="simple">https://binary.pensoft.net/fig/686615</uri></graphic></fig><fig id="F21" position="float" orientation="portrait"><object-id xmlns:xlink="http://www.w3.org/1999/xlink" content-type="doi" xlink:type="simple">10.3897/zookeys.1102.82388.figure21</object-id><object-id xmlns:xlink="http://www.w3.org/1999/xlink" content-type="arpha" xlink:type="simple">9A75FF6A-417A-5EED-B920-A7657F1A7343</object-id><label>Figure 21.</label><caption><p>Distribution records of <italic><tp:taxon-name><tp:taxon-name-part taxon-name-part-type="genus" reg="Salsa">Salsa</tp:taxon-name-part><tp:taxon-name-part taxon-name-part-type="species" reg="rueda">rueda</tp:taxon-name-part></tp:taxon-name></italic> sp. nov. and <italic><tp:taxon-name><tp:taxon-name-part taxon-name-part-type="genus" reg="Salsa">Salsa</tp:taxon-name-part><tp:taxon-name-part taxon-name-part-type="species" reg="tartara">tartara</tp:taxon-name-part></tp:taxon-name></italic> sp. nov.</p></caption><graphic xmlns:xlink="http://www.w3.org/1999/xlink" xlink:href="zookeys-1102-107_article-82388__-g021.jpg" position="float" orientation="portrait" xlink:type="simple" id="oo_686620.jpg"><uri content-type="original_file" xlink:type="simple">https://binary.pensoft.net/fig/686620</uri></graphic></fig></tp:treatment-sec><ref-list><ref id="B15"><mixed-citation xmlns:xlink="http://www.w3.org/1999/xlink" xlink:type="simple"><person-group><name name-style="western"><surname>Framenau</surname><given-names>VW</given-names></name><name name-style="western"><surname>Dupérré</surname><given-names>N</given-names></name><name name-style="western"><surname>Blackledge</surname><given-names>TA</given-names></name><name name-style="western"><surname>Vink</surname><given-names>CJ</given-names></name></person-group> (<year>2010</year>) <article-title>Systematics of the new Australasian orb-weaving spider genus <italic><tp:taxon-name><tp:taxon-name-part taxon-name-part-type="genus">Backobourkia</tp:taxon-name-part></tp:taxon-name></italic> (<tp:taxon-name><tp:taxon-name-part taxon-name-part-type="order">Araneae</tp:taxon-name-part></tp:taxon-name>: <tp:taxon-name><tp:taxon-name-part taxon-name-part-type="family">Araneidae</tp:taxon-name-part></tp:taxon-name>: <tp:taxon-name><tp:taxon-name-part taxon-name-part-type="subfamily">Araneinae</tp:taxon-name-part></tp:taxon-name>).</article-title><source>Arthropod Systematics &amp; Phylogeny</source><volume>68</volume>: <fpage>79</fpage>–<lpage>111</lpage>. <ext-link xlink:href="https://www.senckenberg.de/wp-content/uploads/2019/08/68_1_framenau_79-111.pdf" ext-link-type="uri" xlink:type="simple">https://www.senckenberg.de/wp-content/uploads/2019/08/68_1_framenau_79-111.pdf</ext-link></mixed-citation></ref><ref id="B12"><mixed-citation xmlns:xlink="http://www.w3.org/1999/xlink" xlink:type="simple"><person-group><name name-style="western"><surname>Framenau</surname><given-names>VW</given-names></name></person-group> (<year>2011</year>) <article-title><italic><tp:taxon-name><tp:taxon-name-part taxon-name-part-type="genus">Lariniophora</tp:taxon-name-part></tp:taxon-name></italic>, a new monotypic orb-weaving spider genus from Australia (<tp:taxon-name><tp:taxon-name-part taxon-name-part-type="order">Araneae</tp:taxon-name-part></tp:taxon-name>: <tp:taxon-name><tp:taxon-name-part taxon-name-part-type="family">Araneidae</tp:taxon-name-part></tp:taxon-name>: <tp:taxon-name><tp:taxon-name-part taxon-name-part-type="subfamily">Araneinae</tp:taxon-name-part></tp:taxon-name>).</article-title><source>Records of the Western Australian Museum</source><volume>26</volume>(<issue>2</issue>): <fpage>191</fpage>–<lpage>201</lpage>. <ext-link xlink:href="10.18195/issn.0312-3162.26(2).2011.191-201" ext-link-type="doi" xlink:type="simple">https://doi.org/10.18195/issn.0312-3162.26(2).2011.191-201</ext-link></mixed-citation></ref><ref id="B20"><mixed-citation xmlns:xlink="http://www.w3.org/1999/xlink" xlink:type="simple"><person-group><name name-style="western"><surname>Joseph</surname><given-names>MM</given-names></name><name name-style="western"><surname>Framenau</surname><given-names>VW</given-names></name></person-group> (<year>2012</year>) <article-title>Systematic review of a new orb-weaving spider genus (<tp:taxon-name><tp:taxon-name-part taxon-name-part-type="order">Araneae</tp:taxon-name-part></tp:taxon-name>: <tp:taxon-name><tp:taxon-name-part taxon-name-part-type="family">Araneidae</tp:taxon-name-part></tp:taxon-name>), with special reference to the Australasian-Pacific and South-East Asian fauna.</article-title><source>Zoological Journal of the Linnean Society</source><volume>166</volume>(<issue>2</issue>): <fpage>279</fpage>–<lpage>341</lpage>. <ext-link xlink:href="10.1111/j.1096-3642.2012.00845.x" ext-link-type="doi" xlink:type="simple">https://doi.org/10.1111/j.1096-3642.2012.00845.x</ext-link></mixed-citation></ref><ref id="B16"><mixed-citation xmlns:xlink="http://www.w3.org/1999/xlink" xlink:type="simple"><person-group><name name-style="western"><surname>Framenau</surname><given-names>VW</given-names></name><name name-style="western"><surname>Baptista</surname><given-names>RLC</given-names></name><name name-style="western"><surname>Oliveira</surname><given-names>FSM</given-names></name><name name-style="western"><surname>Castanheira</surname><given-names>PdS</given-names></name></person-group> (<year>2021a</year>) Taxonomic revision of the new spider genus <italic><tp:taxon-name><tp:taxon-name-part taxon-name-part-type="genus">Hortophora</tp:taxon-name-part></tp:taxon-name></italic>, the Australasian Garden Orb-weavers (<tp:taxon-name><tp:taxon-name-part taxon-name-part-type="order">Araneae</tp:taxon-name-part></tp:taxon-name>, <tp:taxon-name><tp:taxon-name-part taxon-name-part-type="family">Araneidae</tp:taxon-name-part></tp:taxon-name>). Evolutionary Systematics: 275–334. <ext-link xlink:href="10.3897/evolsyst.5.72474" ext-link-type="doi" xlink:type="simple">https://doi.org/10.3897/evolsyst.5.72474</ext-link></mixed-citation></ref><ref id="B18"><mixed-citation xmlns:xlink="http://www.w3.org/1999/xlink" xlink:type="simple"><person-group><name name-style="western"><surname>Framenau</surname><given-names>VW</given-names></name><name name-style="western"><surname>Vink</surname><given-names>CJ</given-names></name><name name-style="western"><surname>Scharff</surname><given-names>N</given-names></name><name name-style="western"><surname>Baptista</surname><given-names>RLC</given-names></name><name name-style="western"><surname>Castanheira</surname><given-names>PdS</given-names></name></person-group> (<year>2021c</year>) <article-title>Review of the Australian and New Zealand orb-weaving spider genus <italic><tp:taxon-name><tp:taxon-name-part taxon-name-part-type="genus">Novakiella</tp:taxon-name-part></tp:taxon-name></italic> (<tp:taxon-name><tp:taxon-name-part taxon-name-part-type="order">Araneae</tp:taxon-name-part></tp:taxon-name>, <tp:taxon-name><tp:taxon-name-part taxon-name-part-type="family">Araneidae</tp:taxon-name-part></tp:taxon-name>).</article-title><source>Zoosystematics and Evolution</source><volume>97</volume>: <fpage>393</fpage>–<lpage>405</lpage>. <ext-link xlink:href="10.3897/zse.97.67788" ext-link-type="doi" xlink:type="simple">https://doi.org/10.3897/zse.97.67788</ext-link></mixed-citation></ref><ref id="B14"><mixed-citation xmlns:xlink="http://www.w3.org/1999/xlink" xlink:type="simple"><person-group><name name-style="western"><surname>Framenau</surname><given-names>VW</given-names></name><name name-style="western"><surname>Castanheira</surname><given-names>PdS</given-names></name><name name-style="western"><surname>Vink</surname><given-names>CJ</given-names></name></person-group> (<year>2022</year>) Taxonomy and systematics of the new Australo-Pacifc orb-weaving spider genus <italic><tp:taxon-name><tp:taxon-name-part taxon-name-part-type="genus">Socca</tp:taxon-name-part></tp:taxon-name></italic> (<tp:taxon-name><tp:taxon-name-part taxon-name-part-type="order">Araneae</tp:taxon-name-part></tp:taxon-name>: <tp:taxon-name><tp:taxon-name-part taxon-name-part-type="family">Araneidae</tp:taxon-name-part></tp:taxon-name>). New Zealand Journal of Zoology. <ext-link xlink:href="10.1080/03014223.2021.2014899" ext-link-type="doi" xlink:type="simple">https://doi.org/10.1080/03014223.2021.2014899</ext-link></mixed-citation></ref><ref id="B34"><mixed-citation xmlns:xlink="http://www.w3.org/1999/xlink" xlink:type="simple"><person-group><name name-style="western"><surname>Scharff</surname><given-names>N</given-names></name><name name-style="western"><surname>Coddington</surname><given-names>JA</given-names></name><name name-style="western"><surname>Dimitrov</surname><given-names>D</given-names></name><name name-style="western"><surname>Agnarsson</surname><given-names>I</given-names></name><name name-style="western"><surname>Framenau</surname><given-names>VW</given-names></name><name name-style="western"><surname>Szűts</surname><given-names>T</given-names></name><name name-style="western"><surname>Blackledge</surname><given-names>TA</given-names></name></person-group> (<year>2020</year>) <article-title>Phylogeny of the orb-weaving spider family <tp:taxon-name><tp:taxon-name-part taxon-name-part-type="family">Araneidae</tp:taxon-name-part></tp:taxon-name> (<tp:taxon-name><tp:taxon-name-part taxon-name-part-type="order">Araneae</tp:taxon-name-part></tp:taxon-name>, <tp:taxon-name><tp:taxon-name-part taxon-name-part-type="superfamily">Araneoidea</tp:taxon-name-part></tp:taxon-name>).</article-title><source>Cladistics</source><volume>36</volume>(<issue>1</issue>): <fpage>1</fpage>–<lpage>21</lpage>. <ext-link xlink:href="10.1111/cla.12382" ext-link-type="doi" xlink:type="simple">https://doi.org/10.1111/cla.12382</ext-link></mixed-citation></ref><ref id="B30"><mixed-citation xmlns:xlink="http://www.w3.org/1999/xlink" xlink:type="simple"><person-group><name name-style="western"><surname>Rack</surname><given-names>G</given-names></name></person-group> (<year>1961</year>) <article-title>Die Entomologischen Sammlungen des Zoologischen Staatsinstituts und Zoologischen Museums Hamburg. II. Teil. <tp:taxon-name><tp:taxon-name-part taxon-name-part-type="subphylum">Chelicerata</tp:taxon-name-part></tp:taxon-name> II: <tp:taxon-name><tp:taxon-name-part taxon-name-part-type="order">Araneae</tp:taxon-name-part></tp:taxon-name>.</article-title><source>Mitteilungen des Hamburgischen Zoologischen Museums und Instituts</source><volume>59</volume>: <fpage>1</fpage>–<lpage>60</lpage>. <ext-link xlink:href="https://hamburg.leibniz-lib.de/sammlungen/zoologie/arachnologie/dokumente/rack-1961-katalog-araneae.pdf" ext-link-type="uri" xlink:type="simple">https://hamburg.leibniz-lib.de/sammlungen/zoologie/arachnologie/dokumente/rack-1961-katalog-araneae.pdf</ext-link></mixed-citation></ref></ref-list></tp:taxon-treatment>
