# Supplementary material for: ﻿Revision of the new Australasian orb-weaving spider genus Salsa (Araneae, Araneidae)
Source: Zookeys. 2022 May 20;1102:107–48. doi: 10.3897/zookeys.1102.82388 (PMC9848856; doi:10.3897/zookeys.1102.82388)
Supplement: XML Treatment for Salsa fuliginata [file zookeys.1102.82388-treatment2.xml]

<!DOCTYPE tp:taxon-treatment
  PUBLIC "-//TaxonX//DTD Taxonomic Treatment Publishing DTD v0 20100105//EN" "tax-treatment-NSO.dtd">
<tp:taxon-treatment xmlns:tp="http://www.plazi.org/taxpub"><tp:treatment-meta><kwd-group><label>Taxon classification</label><kwd>
                <named-content content-type="kingdom">Animalia</named-content>
              </kwd><kwd>
                <named-content content-type="order">Araneae</named-content>
              </kwd><kwd>
                <named-content content-type="family">Araneidae</named-content>
              </kwd></kwd-group><mixed-citation publication-type="journal"><person-group><name><surname>Framenau</surname><given-names>Volker W.</given-names></name><name><surname>de S. Castanheira</surname><given-names>Pedro</given-names></name></person-group><article-title>﻿Revision of the new Australasian orb-weaving spider genus <italic><tp:taxon-name><tp:taxon-name-part taxon-name-part-type="genus" reg="Salsa">Salsa</tp:taxon-name-part></tp:taxon-name></italic> (<tp:taxon-name><tp:taxon-name-part taxon-name-part-type="order">Araneae</tp:taxon-name-part></tp:taxon-name>, <tp:taxon-name><tp:taxon-name-part taxon-name-part-type="family">Araneidae</tp:taxon-name-part></tp:taxon-name>)</article-title><source>Zookeys</source><day>20</day><month>05</month><year>2022</year><volume>1102</volume><fpage>107</fpage><lpage>148</lpage><pub-id pub-id-type="doi">10.3897/zookeys.1102.82388</pub-id></mixed-citation></tp:treatment-meta><tp:nomenclature><label>﻿</label><tp:taxon-name>
              <object-id xmlns:xlink="http://www.w3.org/1999/xlink" content-type="arpha" xlink:type="simple">E0036668-B048-5FCC-A20C-6786DACEF472</object-id>
              <tp:taxon-name-part taxon-name-part-type="genus" reg="Salsa">Salsa</tp:taxon-name-part>
              <tp:taxon-name-part taxon-name-part-type="species" reg="fuliginata">fuliginata</tp:taxon-name-part>
            </tp:taxon-name><tp:taxon-authority>(L. Koch, 1871)</tp:taxon-authority><tp:taxon-status xmlns:xlink="http://www.w3.org/1999/xlink" xlink:type="simple">comb. nov.</tp:taxon-status><xref ref-type="fig" rid="F1">Figs 1A–D</xref><xref ref-type="fig" rid="F2">, 2A–D</xref><xref ref-type="fig" rid="F4">, 4</xref><xref ref-type="fig" rid="F5">, 5A</xref><xref ref-type="fig" rid="F6">, 6A–D</xref><xref ref-type="fig" rid="F7">, 7A–F</xref><xref ref-type="fig" rid="F8">, 8</xref><tp:nomenclature-citation-list><tp:nomenclature-citation><tp:taxon-name>
                  <tp:taxon-name-part taxon-name-part-type="genus" reg="Epeira">Epeira</tp:taxon-name-part>
                  <tp:taxon-name-part taxon-name-part-type="species" reg="fuliginata">fuliginata</tp:taxon-name-part>
                </tp:taxon-name><comment><xref ref-type="bibr" rid="B25">Koch 1872</xref>: 106–107, plate 8, fig. 7, 7a, 7b.</comment></tp:nomenclature-citation><tp:nomenclature-citation><tp:taxon-name>
                  <tp:taxon-name-part taxon-name-part-type="genus" reg="Epeira">Epeira</tp:taxon-name-part>
                  <tp:taxon-name-part taxon-name-part-type="species" reg="rubicundula">rubicundula</tp:taxon-name-part>
                </tp:taxon-name><comment><xref ref-type="bibr" rid="B23">Keyserling 1887</xref>: 164–165, pl. 14, fig. 1, a, b. Syn. nov.</comment></tp:nomenclature-citation><tp:nomenclature-citation><tp:taxon-name>
                  <tp:taxon-name-part taxon-name-part-type="genus" reg="Araneus">Araneus</tp:taxon-name-part>
                  <tp:taxon-name-part taxon-name-part-type="species" reg="fuliginatus">fuliginatus</tp:taxon-name-part>
                </tp:taxon-name><comment>(L. Koch): <xref ref-type="bibr" rid="B35">Simon 1895</xref>: 804; <xref ref-type="bibr" rid="B19">Hogg 1900</xref>: 74; <xref ref-type="bibr" rid="B31">Rainbow 1911</xref>: 186; <xref ref-type="bibr" rid="B4">Bonnet 1955</xref>: 505.</comment></tp:nomenclature-citation><tp:nomenclature-citation><tp:taxon-name>
                  <tp:taxon-name-part taxon-name-part-type="genus" reg="Araneus">Araneus</tp:taxon-name-part>
                  <tp:taxon-name-part taxon-name-part-type="species" reg="rubicundulus">rubicundulus</tp:taxon-name-part>
                </tp:taxon-name><comment>(Keyserling): <xref ref-type="bibr" rid="B31">Rainbow 1911</xref>: 192.</comment></tp:nomenclature-citation><tp:nomenclature-citation><tp:taxon-name>
                  <tp:taxon-name-part taxon-name-part-type="genus" reg="Cyclosa">Cyclosa</tp:taxon-name-part>
                  <tp:taxon-name-part taxon-name-part-type="species" reg="fuliginata">fuliginata</tp:taxon-name-part>
                </tp:taxon-name><comment>(L. Koch): <xref ref-type="bibr" rid="B10">Dondale 1966</xref>: 1162–1164, fig. 3G–J.</comment></tp:nomenclature-citation></tp:nomenclature-citation-list></tp:nomenclature><tp:treatment-sec sec-type="Type specimen" id="SECID0EIQBG"><title>Type specimen.</title><p><bold><italic>Holotype</italic></bold> female, Sydney (<named-content xmlns:xlink="http://www.w3.org/1999/xlink" content-type="dwc:verbatimCoordinates" xlink:type="simple"><named-content content-type="geo-json" specific-use="{&#34;type&#34;:&#34;Point&#34;,&#34;coordinates&#34;:[151.216667,-33.866667]}" id="NCID0EWQBG" xlink:type="simple">33°52'S, 151°13'E</named-content></named-content>, New South Wales, Australia) (<named-content xmlns:xlink="http://www.w3.org/1999/xlink" content-type="dwc:institutional_code" xlink:title="Naturhistorisches Museum, Wien" xlink:href="http://grbio.org/institution/naturhistorisches-museum-wien-0" xlink:type="simple">NHMW</named-content>-Zoo-Ar-29914). Photographs examined.</p><p><bold><italic>Holotype</italic></bold> of <italic><tp:taxon-name><tp:taxon-name-part taxon-name-part-type="genus" reg="Epeira">Epeira</tp:taxon-name-part><tp:taxon-name-part taxon-name-part-type="species" reg="rubicundula">rubicundula</tp:taxon-name-part></tp:taxon-name></italic> Keyserling, 1887, female, Sydney (<named-content xmlns:xlink="http://www.w3.org/1999/xlink" content-type="dwc:verbatimCoordinates" xlink:type="simple"><named-content content-type="geo-json" specific-use="{&#34;type&#34;:&#34;Point&#34;,&#34;coordinates&#34;:[151.216667,-3.883333]}" id="NCID0EVRBG" xlink:type="simple">3°53'S, 151°13'E</named-content></named-content>, New South Wales, Australia). Depository unknown, not examined (see Remarks).</p></tp:treatment-sec><tp:treatment-sec sec-type="material" id="SECID0E1RBG"><title>Other material examined.</title><p>162 males, 509 females (8 with egg sac), 105 juveniles (in 360 records) (see Suppl. material <xref ref-type="supplementary-material" rid="S1">1</xref>)</p></tp:treatment-sec><tp:treatment-sec sec-type="diagnosis" id="SECID0EESBG"><title>Diagnosis.</title><p>The genital morphology of males of <italic><tp:taxon-name><tp:taxon-name-part taxon-name-part-type="genus" reg="Salsa">S.</tp:taxon-name-part><tp:taxon-name-part taxon-name-part-type="species" reg="fuliginata">fuliginata</tp:taxon-name-part></tp:taxon-name></italic> comb. nov. is most similar to that of <italic><tp:taxon-name><tp:taxon-name-part taxon-name-part-type="genus" reg="Salsa">S.</tp:taxon-name-part><tp:taxon-name-part taxon-name-part-type="species" reg="recherchensis">recherchensis</tp:taxon-name-part></tp:taxon-name></italic> comb. nov., however, the median apopohysis is relatively longer and more slender in <italic><tp:taxon-name><tp:taxon-name-part taxon-name-part-type="genus" reg="Salsa">S.</tp:taxon-name-part><tp:taxon-name-part taxon-name-part-type="species" reg="fuliginata">fuliginata</tp:taxon-name-part></tp:taxon-name></italic> comb. nov. and the terminal apophysis lacks the distinct spine-like prong present in <italic><tp:taxon-name><tp:taxon-name-part taxon-name-part-type="genus" reg="Salsa">S.</tp:taxon-name-part><tp:taxon-name-part taxon-name-part-type="species" reg="recherchensis">recherchensis</tp:taxon-name-part></tp:taxon-name></italic> comb. nov. (Fig. <xref ref-type="fig" rid="F6">6C</xref> vs. Fig. <xref ref-type="fig" rid="F17">17C</xref>). The epigyne of female <italic><tp:taxon-name><tp:taxon-name-part taxon-name-part-type="genus" reg="Salsa">S.</tp:taxon-name-part><tp:taxon-name-part taxon-name-part-type="species" reg="fuliginata">fuliginata</tp:taxon-name-part></tp:taxon-name></italic> comb. nov. is most similar to that of S. <italic><tp:taxon-name><tp:taxon-name-part taxon-name-part-type="genus" reg="Salsa"/><tp:taxon-name-part taxon-name-part-type="species" reg="recherchensis">recherchensis</tp:taxon-name-part></tp:taxon-name></italic> comb. nov., but in S. <italic><tp:taxon-name><tp:taxon-name-part taxon-name-part-type="genus" reg="Salsa"/><tp:taxon-name-part taxon-name-part-type="species" reg="fuliginata">fuliginata</tp:taxon-name-part></tp:taxon-name></italic> comb. nov. the atrium is not visible due to a rotation of the epigyne into the abdomen (Fig. <xref ref-type="fig" rid="F7">7F</xref>), whereas the atrium is visible ventrally in <italic><tp:taxon-name><tp:taxon-name-part taxon-name-part-type="genus" reg="Salsa">S.</tp:taxon-name-part><tp:taxon-name-part taxon-name-part-type="species" reg="recherchensis">recherchensis</tp:taxon-name-part></tp:taxon-name></italic> comb. nov. (Fig. <xref ref-type="fig" rid="F18">18C</xref>). In addition, the apical section of the scape is straight in lateral view in <italic><tp:taxon-name><tp:taxon-name-part taxon-name-part-type="genus" reg="Salsa">S.</tp:taxon-name-part><tp:taxon-name-part taxon-name-part-type="species" reg="fuliginata">fuliginata</tp:taxon-name-part></tp:taxon-name></italic> comb. nov. (Fig. <xref ref-type="fig" rid="F7">7D</xref>), but curved in <italic><tp:taxon-name><tp:taxon-name-part taxon-name-part-type="genus" reg="Salsa">S.</tp:taxon-name-part><tp:taxon-name-part taxon-name-part-type="species" reg="recherchensis">recherchensis</tp:taxon-name-part></tp:taxon-name></italic> comb. nov. (Fig. <xref ref-type="fig" rid="F18">18G</xref>).</p><fig id="F7" position="float" orientation="portrait"><object-id xmlns:xlink="http://www.w3.org/1999/xlink" content-type="doi" xlink:type="simple">10.3897/zookeys.1102.82388.figure7</object-id><object-id xmlns:xlink="http://www.w3.org/1999/xlink" content-type="arpha" xlink:type="simple">29475E14-CA58-5F10-986F-7DC3EF743B78</object-id><label>Figure 7.</label><caption><p><italic><tp:taxon-name><tp:taxon-name-part taxon-name-part-type="genus" reg="Salsa">Salsa</tp:taxon-name-part><tp:taxon-name-part taxon-name-part-type="species" reg="fuliginata">fuliginata</tp:taxon-name-part></tp:taxon-name></italic> (L. Koch, 1872), comb. nov., female (<abbrev xmlns:xlink="http://www.w3.org/1999/xlink" content-type="institution" xlink:title="Museums Victoria, Melbourne, Australia" id="ABBRID0EBXBG" xlink:type="simple">MV</abbrev> K-14863 (<named-content xmlns:xlink="http://www.w3.org/1999/xlink" content-type="dwc:institutional_code" xlink:title="La Trobe University, Bendigo" xlink:href="http://grbio.org/institution/la-trobe-university" xlink:type="simple">CVIC</named-content> 1173)) <bold>A</bold> dorsal habitus <bold>B</bold> ventral habitus <bold>C</bold> epigyne, postero-ventral view <bold>D</bold> epigyne, lateral view <bold>E</bold> epigyne, posterior view <bold>F</bold> epigyne in situ, ventral view (<abbrev xmlns:xlink="http://www.w3.org/1999/xlink" content-type="institution" xlink:title="Museums Victoria, Melbourne, Australia" id="ABBRID0EXXBG" xlink:type="simple">MV</abbrev> K-4866). Scale bars: 2 mm (<bold>A, B</bold>); 0.2 mm (<bold>C–E</bold>).</p></caption><graphic xmlns:xlink="http://www.w3.org/1999/xlink" xlink:href="zookeys-1102-107_article-82388__-g007.jpg" position="float" orientation="portrait" xlink:type="simple" id="oo_686606.jpg"><uri content-type="original_file" xlink:type="simple">https://binary.pensoft.net/fig/686606</uri></graphic></fig></tp:treatment-sec><tp:treatment-sec sec-type="redescription" id="SECID0EFYBG"><title>Redescription.</title><p><bold>Male</bold> (based on <abbrev xmlns:xlink="http://www.w3.org/1999/xlink" content-type="institution" xlink:title="Museums Victoria, Melbourne, Australia" id="ABBRID0ENYBG" xlink:type="simple">MV</abbrev> K-14867 (<named-content xmlns:xlink="http://www.w3.org/1999/xlink" content-type="dwc:institutional_code" xlink:title="La Trobe University, Bendigo" xlink:href="http://grbio.org/institution/la-trobe-university" xlink:type="simple">CVIC</named-content> 1163)): Total length 3.2. Carapace 1.8 long, 1.4 wide, dark orange-brown, with dark streaks from fovea and yellow setae throughout (Fig. <xref ref-type="fig" rid="F6">6A</xref>). Eye diameter <abbrev xmlns:xlink="http://www.w3.org/1999/xlink" xlink:title="anterior median eyes" id="ABBRID0E2YBG" xlink:type="simple">AME</abbrev> 0.13, <abbrev xmlns:xlink="http://www.w3.org/1999/xlink" xlink:title="anterior lateral eyes" id="ABBRID0E6YBG" xlink:type="simple">ALE</abbrev> 0.11, <abbrev xmlns:xlink="http://www.w3.org/1999/xlink" xlink:title="posterior median eyes" id="ABBRID0EDZBG" xlink:type="simple">PME</abbrev> 0.07, <abbrev xmlns:xlink="http://www.w3.org/1999/xlink" xlink:title="posterior lateral eyes" id="ABBRID0EHZBG" xlink:type="simple">PLE</abbrev> 0.07; row of eyes: <abbrev xmlns:xlink="http://www.w3.org/1999/xlink" xlink:title="anterior median eyes" id="ABBRID0ELZBG" xlink:type="simple">AME</abbrev> 0.34, <abbrev xmlns:xlink="http://www.w3.org/1999/xlink" xlink:title="posterior median eyes" id="ABBRID0EPZBG" xlink:type="simple">PME</abbrev> 0.32, <abbrev xmlns:xlink="http://www.w3.org/1999/xlink" xlink:title="posterior lateral eyes" id="ABBRID0ETZBG" xlink:type="simple">PLE</abbrev> 0.83. Chelicerae orange-brown; with three promarginal teeth (median largest) and three retromarginal teeth (basal largest). Legs brown, femora basally, trochanters and coxae yellow-brown (Fig. <xref ref-type="fig" rid="F6">6A, B</xref>). Leg formula I &gt; II &gt; IV &gt; III; length of segments (femur + patella + tibia + metatarsus + tarsus = total length): I – 2.2 + 0.9 + 1.6 + 1.7 + 0.7 = 7.1, II – 1.9 + 0.7 + 1.3 + 1.4 + 0.6 = 5.9, III – 1.2 + 0.4 + 0.7 + 0.8 + 0.4 = 3.5, IV – 1.7 + 0.6 + 1.0 + 1.1 + 0.6 = 5.0. Labium 0.22 long, 0.36 wide (Fig. <xref ref-type="fig" rid="F6">6B</xref>). Sternum 0.9 long, 0.7 wide and brown (Fig. <xref ref-type="fig" rid="F6">6B</xref>). Abdomen 1.6 long, 1.3 wide, dorsum beige with olive-grey irregular large folium, laterally dark brown mottled in black (Fig. <xref ref-type="fig" rid="F6">6A</xref>); venter dark brown with two elongate longitudinal white patches behind epigastric furrow (Fig. <xref ref-type="fig" rid="F6">6B</xref>). Pedipalp (Figs <xref ref-type="fig" rid="F2">2A–D</xref>, <xref ref-type="fig" rid="F4">4</xref>, <xref ref-type="fig" rid="F6">6C, D</xref>): length of segments (femur + patella + tibia + cymbium = total length): 0.4 + 0.2 + 0.2 + 0.5 = 1.3; paracymbium short and slightly curved; median apophysis basally pronounced with a reduced basal process, elongated and C-shaped with a blunt tip; conductor lobe robust, connecting to conductor basally of embolus; terminal apophysis sub-rectangular, bearing a thumb-like projection apically; conductor flat, poorly sclerotised; embolus elongate, pronounced and straight.</p><p><bold>Female</bold> (based on <abbrev xmlns:xlink="http://www.w3.org/1999/xlink" content-type="institution" xlink:title="Museums Victoria, Melbourne, Australia" id="ABBRID0E21BG" xlink:type="simple">MV</abbrev> K-14863 (CVIC1173)): Total length 9.0. Carapace 3.5 long, 2.7 wide; with colour as in male and covered by yellow setae (Fig. <xref ref-type="fig" rid="F7">7A</xref>). Eye diameter <abbrev xmlns:xlink="http://www.w3.org/1999/xlink" xlink:title="anterior median eyes" id="ABBRID0EE2BG" xlink:type="simple">AME</abbrev> 0.18, <abbrev xmlns:xlink="http://www.w3.org/1999/xlink" xlink:title="anterior lateral eyes" id="ABBRID0EI2BG" xlink:type="simple">ALE</abbrev> 0.16, <abbrev xmlns:xlink="http://www.w3.org/1999/xlink" xlink:title="posterior median eyes" id="ABBRID0EM2BG" xlink:type="simple">PME</abbrev> 0.13, <abbrev xmlns:xlink="http://www.w3.org/1999/xlink" xlink:title="posterior lateral eyes" id="ABBRID0EQ2BG" xlink:type="simple">PLE</abbrev> 0.13; row of eyes: <abbrev xmlns:xlink="http://www.w3.org/1999/xlink" xlink:title="anterior median eyes" id="ABBRID0EU2BG" xlink:type="simple">AME</abbrev> 0.50, <abbrev xmlns:xlink="http://www.w3.org/1999/xlink" xlink:title="posterior median eyes" id="ABBRID0EY2BG" xlink:type="simple">PME</abbrev> 0.49, <abbrev xmlns:xlink="http://www.w3.org/1999/xlink" xlink:title="posterior lateral eyes" id="ABBRID0E32BG" xlink:type="simple">PLE</abbrev> 1.73. Chelicerae orange-brown, three promarginal teeth (median largest) and three retromarginal teeth of similar size. Legs orange-brown mottled in pale brown (Fig. <xref ref-type="fig" rid="F7">7A, B</xref>). Pedipalp length of segments (femur + patella + tibia + tarsus = total length): 1.0 + 0.5 + 0.6 + 1.1 = 3.2. Leg formula I &gt; II &gt; IV &gt; III; length of segments (femur + patella + tibia + metatarsus + tarsus = total length): I – 3.5 + 1.6 + 2.9 + 2.9 + 1.1 = 12.0, II – 3.2 + 1.4 + 2.4 + 2.5 + 1.0 = 10.5, III – 2.0 + 1.0 + 1.2 + 1.2 + 0.7 = 6.1, IV – 3.1 + 1.3 + 2.2 + 2.4 + 0.8 = 9.8. Labium 0.49 long, 0.72 wide, dark brown; endites dark brown to brown (Fig. <xref ref-type="fig" rid="F7">7B</xref>). Sternum 1.6 long, 1.5 wide, dark brown with grey setae (Fig. <xref ref-type="fig" rid="F7">7B</xref>). Abdomen 5.4 long, 4.9 wide; dorsum and laterally olive-grey with dorsal darker folium pattern (Fig. <xref ref-type="fig" rid="F7">7A</xref>); venter dark olive-grey with lateral elongate ovoid pale bands connected with pale band behind epigastric furrow (Fig. <xref ref-type="fig" rid="F7">7B</xref>). Epigyne wider than long in ventral view (Fig. <xref ref-type="fig" rid="F7">7F</xref>); atrium/central division heart-shaped (Fig. <xref ref-type="fig" rid="F7">7C, E</xref>); scape elongate sub-triangular (Fig. <xref ref-type="fig" rid="F7">7C, F</xref>); spermathecae spherical and very large (Fig. <xref ref-type="fig" rid="F5">5A</xref>).</p></tp:treatment-sec><tp:treatment-sec sec-type="variation" id="SECID0EE4BG"><title>Variation.</title><p>Total length males 3.2–5.5 (<italic>n</italic> = 7); females 4.5–9.2 (<italic>n</italic> = 10). As in many orb-weaving spiders, colour patterns in <italic><tp:taxon-name><tp:taxon-name-part taxon-name-part-type="genus" reg="Salsa">S.</tp:taxon-name-part><tp:taxon-name-part taxon-name-part-type="species" reg="fuliginata">fuliginata</tp:taxon-name-part></tp:taxon-name></italic> comb. nov. can vary considerably, mainly in how distinct the folium is and how well it is delineated. Colour shades range from pale beige to orange- and reddish brown to dark brown (e.g., Fig. <xref ref-type="fig" rid="F1">1A–D</xref>).</p></tp:treatment-sec><tp:treatment-sec sec-type="remarks" id="SECID0E44BG"><title>Remarks.</title><p><xref ref-type="bibr" rid="B32">Renner (1988)</xref> listed a ‘cotyp’ in the Stuttgart Museum that was destroyed in WWII. However, the original description clearly states (L. <xref ref-type="bibr" rid="B25">Koch 1872</xref>, p. 107: “Von Sydney. Ein Exemplar im k. k. Museum zu Wien” (= From Sydney. One Specimen in the Vienna Museum), which means the female specimen present in the <named-content xmlns:xlink="http://www.w3.org/1999/xlink" content-type="dwc:institutional_code" xlink:title="Naturhistorisches Museum, Wien" xlink:href="http://grbio.org/institution/naturhistorisches-museum-wien-0" xlink:type="simple">NHMW</named-content> should be considered the single holotype and the specimen destroyed in the Stuttgart Museum was not of taxonomic relevance.</p><fig id="F8" position="float" orientation="portrait"><object-id xmlns:xlink="http://www.w3.org/1999/xlink" content-type="doi" xlink:type="simple">10.3897/zookeys.1102.82388.figure8</object-id><object-id xmlns:xlink="http://www.w3.org/1999/xlink" content-type="arpha" xlink:type="simple">2CAEDFE9-3BC7-5169-BCE9-F4C58AEAFD5D</object-id><label>Figure 8.</label><caption><p>Distribution records of <italic><tp:taxon-name><tp:taxon-name-part taxon-name-part-type="genus" reg="Salsa">Salsa</tp:taxon-name-part><tp:taxon-name-part taxon-name-part-type="species" reg="fuliginata">fuliginata</tp:taxon-name-part></tp:taxon-name></italic> (L. Koch, 1872), comb. nov. in Australia.</p></caption><graphic xmlns:xlink="http://www.w3.org/1999/xlink" xlink:href="zookeys-1102-107_article-82388__-g008.jpg" position="float" orientation="portrait" xlink:type="simple" id="oo_686607.jpg"><uri content-type="original_file" xlink:type="simple">https://binary.pensoft.net/fig/686607</uri></graphic></fig><p><xref ref-type="bibr" rid="B30">Rack (1961)</xref> listed a female collected in Sydney as holotype of <italic><tp:taxon-name><tp:taxon-name-part taxon-name-part-type="genus" reg="Epeira">Epeira</tp:taxon-name-part><tp:taxon-name-part taxon-name-part-type="species" reg="rubicundula">rubicundula</tp:taxon-name-part></tp:taxon-name></italic> from the <named-content xmlns:xlink="http://www.w3.org/1999/xlink" content-type="dwc:institutional_code" xlink:title="Zoologisches Institut und Zoologisches Museum, Universität Hamburg" xlink:href="http://grbio.org/institution/zoologisches-museum-hamburg" xlink:type="simple">ZMH</named-content> (<xref ref-type="bibr" rid="B30">Rack (1961)</xref>-catalogue no. 270). This specimen, however, does not match the original description by <xref ref-type="bibr" rid="B23">Keyserling (1887)</xref>, but is clearly a female of <italic><tp:taxon-name><tp:taxon-name-part taxon-name-part-type="genus" reg="Salsa">S.</tp:taxon-name-part><tp:taxon-name-part taxon-name-part-type="species" reg="brisbanae">brisbanae</tp:taxon-name-part></tp:taxon-name></italic> comb. nov. <xref ref-type="bibr" rid="B23">Keyserling’s (1887)</xref> illustration of the female clearly shows the small sub-triangular scape of <italic><tp:taxon-name><tp:taxon-name-part taxon-name-part-type="genus" reg="Salsa">S.</tp:taxon-name-part><tp:taxon-name-part taxon-name-part-type="species" reg="fuliginata">fuliginata</tp:taxon-name-part></tp:taxon-name></italic> comb. nov. with a very small epigyne plate, also typical for that species. We could not find a female specimen in any historical collection (<named-content xmlns:xlink="http://www.w3.org/1999/xlink" content-type="dwc:institutional_code" xlink:title="Natural History Museum, London" xlink:href="http://grbio.org/institution/natural-history-museum-london" xlink:type="simple">NHMUK</named-content>, <named-content xmlns:xlink="http://www.w3.org/1999/xlink" content-type="dwc:institutional_code" xlink:title="Zoologisches Institut und Zoologisches Museum, Universität Hamburg" xlink:href="http://grbio.org/institution/zoologisches-museum-hamburg" xlink:type="simple">ZMH</named-content>, <named-content xmlns:xlink="http://www.w3.org/1999/xlink" content-type="dwc:institutional_code" xlink:title="Museum für Naturkunde, Zentralinstitut der Humboldt-Universität, Berlin" xlink:href="http://grbio.org/institution/museum-f%C3%BCr-naturkunde-berlin-zoological-collections" xlink:type="simple">ZMB</named-content>) that matched the description of <italic><tp:taxon-name><tp:taxon-name-part taxon-name-part-type="genus" reg="Epeira">E.</tp:taxon-name-part><tp:taxon-name-part taxon-name-part-type="species" reg="rubicundula">rubicundula</tp:taxon-name-part></tp:taxon-name></italic> and was labelled as such. We therefore consider the holotype of this species lost. The original description, however, leaves no doubt that this species is conspecific with <italic><tp:taxon-name><tp:taxon-name-part taxon-name-part-type="genus" reg="Salsa">S.</tp:taxon-name-part><tp:taxon-name-part taxon-name-part-type="species" reg="fuliginata">fuliginata</tp:taxon-name-part></tp:taxon-name></italic> comb. nov. and we therefore consider <italic><tp:taxon-name><tp:taxon-name-part taxon-name-part-type="genus" reg="Epeira">E.</tp:taxon-name-part><tp:taxon-name-part taxon-name-part-type="species" reg="rubicundula">rubicundula</tp:taxon-name-part></tp:taxon-name></italic> a junior synonym of <italic><tp:taxon-name><tp:taxon-name-part taxon-name-part-type="genus" reg="Salsa">S.</tp:taxon-name-part><tp:taxon-name-part taxon-name-part-type="species" reg="fuliginata">fuliginata</tp:taxon-name-part></tp:taxon-name></italic> comb. nov.</p></tp:treatment-sec><tp:treatment-sec sec-type="Life history and habitat preferences" id="SECID0E3CAI"><title>Life history and habitat preferences.</title><p>Mature males of <italic><tp:taxon-name><tp:taxon-name-part taxon-name-part-type="genus" reg="Salsa">S.</tp:taxon-name-part><tp:taxon-name-part taxon-name-part-type="species" reg="fuliginata">fuliginata</tp:taxon-name-part></tp:taxon-name></italic> comb. nov. are more common from October to January, with much lower numbers occurring in other months, especially September and February. Very few adults were found between these two months, with no males recorded for August. Equally, females are spring/summer-mature, with the majority of specimens being collected between October and January, but with comparatively more specimens in September and February than males. Few females have been collected between February and September, but differently from males there are no specimens collected in July and one that was collected in August.</p><p><italic><tp:taxon-name><tp:taxon-name-part taxon-name-part-type="genus" reg="Salsa">Salsa</tp:taxon-name-part><tp:taxon-name-part taxon-name-part-type="species" reg="fuliginata">fuliginata</tp:taxon-name-part></tp:taxon-name></italic> comb. nov. does not seem to be very habitat-specific as it has been found in a variety of forests to more open habitats with lower vegetation. Habitat descriptions on labels with specimens include “dry sclerophyll forest”, “open forest”, “shrubs”, and “bushes”; but also “garden” and “swamps”.</p></tp:treatment-sec><tp:treatment-sec sec-type="distribution" id="SECID0E1DAI"><title>Distribution.</title><p>The distribution of <italic><tp:taxon-name><tp:taxon-name-part taxon-name-part-type="genus" reg="Salsa">S.</tp:taxon-name-part><tp:taxon-name-part taxon-name-part-type="species" reg="fuliginata">fuliginata</tp:taxon-name-part></tp:taxon-name></italic> comb. nov. encompasses four Australian states: New South Wales, South Australia, Tasmania, and Victoria (Fig. <xref ref-type="fig" rid="F8">8A</xref>). This species is also found in New Zealand (Fig. <xref ref-type="fig" rid="F8">8B</xref>).</p></tp:treatment-sec><tp:treatment-sec><!--Section generated to contain objects referenced in tp:taxon-treatment.--><fig id="F1" position="float" orientation="portrait"><object-id xmlns:xlink="http://www.w3.org/1999/xlink" content-type="doi" xlink:type="simple">10.3897/zookeys.1102.82388.figure1</object-id><object-id xmlns:xlink="http://www.w3.org/1999/xlink" content-type="arpha" xlink:type="simple">FF482D84-2E7C-5C21-9E73-34A70BFA5F04</object-id><label>Figure 1.</label><caption><p>Life images of <italic><tp:taxon-name><tp:taxon-name-part taxon-name-part-type="genus" reg="Salsa">Salsa</tp:taxon-name-part></tp:taxon-name></italic> gen. nov. species <bold>A–D</bold><italic><tp:taxon-name><tp:taxon-name-part taxon-name-part-type="genus" reg="Salsa">S.</tp:taxon-name-part><tp:taxon-name-part taxon-name-part-type="species" reg="fuliginata">fuliginata</tp:taxon-name-part></tp:taxon-name></italic> (L. Koch, 1872), comb. nov. <bold>A</bold> male, Brymer Park, Hamilton, New Zealand, North Island <bold>B</bold> male, Flagstaff, Hamilton, North Island, New Zealand <bold>C</bold> female, Rotorua North, Hamilton, North Island, New Zealand <bold>D</bold> male, Ringwood East, Victoria, Australia (<abbrev xmlns:xlink="http://www.w3.org/1999/xlink" content-type="institution" xlink:title="Western Australian Museum, Perth" id="ABBRID0ENFAC" xlink:type="simple">WAM</abbrev> T100137) <bold>E</bold><italic><tp:taxon-name><tp:taxon-name-part taxon-name-part-type="genus" reg="Salsa">S.</tp:taxon-name-part><tp:taxon-name-part taxon-name-part-type="species" reg="recherchensis">recherchensis</tp:taxon-name-part></tp:taxon-name></italic> (Main, 1954), comb. nov., female, Stirling Range National Park, Western Australia (<abbrev xmlns:xlink="http://www.w3.org/1999/xlink" content-type="institution" xlink:title="Western Australian Museum, Perth" id="ABBRID0E6FAC" xlink:type="simple">WAM</abbrev> T81440). Images: <bold>A–C</bold> Bryce McQuillan <bold>D, E</bold> V.W. Framenau.</p></caption><graphic xmlns:xlink="http://www.w3.org/1999/xlink" xlink:href="zookeys-1102-107_article-82388__-g001.jpg" position="float" orientation="portrait" xlink:type="simple" id="oo_686600.jpg"><uri content-type="original_file" xlink:type="simple">https://binary.pensoft.net/fig/686600</uri></graphic></fig><fig id="F2" position="float" orientation="portrait"><object-id xmlns:xlink="http://www.w3.org/1999/xlink" content-type="doi" xlink:type="simple">10.3897/zookeys.1102.82388.figure2</object-id><object-id xmlns:xlink="http://www.w3.org/1999/xlink" content-type="arpha" xlink:type="simple">24A7A87D-BB71-5EED-B37C-DBAEE1ABF645</object-id><label>Figure 2.</label><caption><p><italic><tp:taxon-name><tp:taxon-name-part taxon-name-part-type="genus" reg="Salsa">Salsa</tp:taxon-name-part><tp:taxon-name-part taxon-name-part-type="species" reg="fuliginata">fuliginata</tp:taxon-name-part></tp:taxon-name></italic> (L. Koch, 1872), comb. nov., expanded left pedipalp of male (<abbrev xmlns:xlink="http://www.w3.org/1999/xlink" content-type="institution" xlink:title="Museums Victoria, Melbourne, Australia" id="ABBRID0EYZAE" xlink:type="simple">MV</abbrev> K-14867 (<named-content xmlns:xlink="http://www.w3.org/1999/xlink" content-type="dwc:institutional_code" xlink:title="La Trobe University, Bendigo" xlink:href="http://grbio.org/institution/la-trobe-university" xlink:type="simple">CVIC</named-content> 1163)) <bold>A</bold> ventral view <bold>B</bold> ventral view <bold>C</bold> dorsal view <bold>D</bold> apical view. Scale bars: 0.2 mm. Arrow in <bold>A, B</bold> points to the tubercle on median apophysis arch.</p></caption><graphic xmlns:xlink="http://www.w3.org/1999/xlink" xlink:href="zookeys-1102-107_article-82388__-g002.jpg" position="float" orientation="portrait" xlink:type="simple" id="oo_686601.jpg"><uri content-type="original_file" xlink:type="simple">https://binary.pensoft.net/fig/686601</uri></graphic></fig><fig id="F4" position="float" orientation="portrait"><object-id xmlns:xlink="http://www.w3.org/1999/xlink" content-type="doi" xlink:type="simple">10.3897/zookeys.1102.82388.figure4</object-id><object-id xmlns:xlink="http://www.w3.org/1999/xlink" content-type="arpha" xlink:type="simple">E7C909EC-ACBB-5E5D-BDFF-BF25BB14055D</object-id><label>Figure 4.</label><caption><p><italic><tp:taxon-name><tp:taxon-name-part taxon-name-part-type="genus" reg="Salsa">Salsa</tp:taxon-name-part><tp:taxon-name-part taxon-name-part-type="species" reg="fuliginata">fuliginata</tp:taxon-name-part></tp:taxon-name></italic> (L. Koch, 1872), comb. nov., male pedipalp, ventral view (<named-content xmlns:xlink="http://www.w3.org/1999/xlink" content-type="dwc:institutional_code" xlink:title="Western Australian Museum, Perth" xlink:href="http://grbio.org/institution/western-australian-museum" xlink:type="simple">WAM</named-content> T67910). Scale bar: 0.2 mm.</p></caption><graphic xmlns:xlink="http://www.w3.org/1999/xlink" xlink:href="zookeys-1102-107_article-82388__-g004.jpg" position="float" orientation="portrait" xlink:type="simple" id="oo_686603.jpg"><uri content-type="original_file" xlink:type="simple">https://binary.pensoft.net/fig/686603</uri></graphic></fig><fig id="F5" position="float" orientation="portrait"><object-id xmlns:xlink="http://www.w3.org/1999/xlink" content-type="doi" xlink:type="simple">10.3897/zookeys.1102.82388.figure5</object-id><object-id xmlns:xlink="http://www.w3.org/1999/xlink" content-type="arpha" xlink:type="simple">94DF0D0B-3D97-5BA1-BB23-6609241DEFAF</object-id><label>Figure 5.</label><caption><p><italic><tp:taxon-name><tp:taxon-name-part taxon-name-part-type="genus" reg="Salsa">Salsa</tp:taxon-name-part></tp:taxon-name></italic> gen. nov. female epigynes, cleared posterior view <bold>A</bold><italic><tp:taxon-name><tp:taxon-name-part taxon-name-part-type="genus" reg="Salsa">S.</tp:taxon-name-part><tp:taxon-name-part taxon-name-part-type="species" reg="fuliginata">fuliginata</tp:taxon-name-part></tp:taxon-name></italic> (L. Koch, 1872), comb. nov. (<named-content xmlns:xlink="http://www.w3.org/1999/xlink" content-type="dwc:institutional_code" xlink:title="La Trobe University, Bendigo" xlink:href="http://grbio.org/institution/la-trobe-university" xlink:type="simple">CVIC</named-content> 173) <bold>B</bold><italic><tp:taxon-name><tp:taxon-name-part taxon-name-part-type="genus" reg="Salsa">S.</tp:taxon-name-part><tp:taxon-name-part taxon-name-part-type="species" reg="brisbanae">brisbanae</tp:taxon-name-part></tp:taxon-name></italic> (L. Koch, 1867), comb. nov. (<named-content xmlns:xlink="http://www.w3.org/1999/xlink" content-type="dwc:institutional_code" xlink:title="Australian Museum, Sydney" xlink:href="http://grbio.org/institution/australian-museum" xlink:type="simple">AM</named-content> KS.131087) <bold>C</bold><italic><tp:taxon-name><tp:taxon-name-part taxon-name-part-type="genus" reg="Salsa">S.</tp:taxon-name-part><tp:taxon-name-part taxon-name-part-type="species" reg="canalae">canalae</tp:taxon-name-part></tp:taxon-name></italic> comb. nov. Berland, 1924, comb. nov. (<named-content xmlns:xlink="http://www.w3.org/1999/xlink" content-type="dwc:institutional_code" xlink:title="Western Australian Museum, Perth" xlink:href="http://grbio.org/institution/western-australian-museum" xlink:type="simple">WAM</named-content> T75921) <bold>D</bold><italic><tp:taxon-name><tp:taxon-name-part taxon-name-part-type="genus" reg="Salsa">S.</tp:taxon-name-part><tp:taxon-name-part taxon-name-part-type="species" reg="recherchensis">recherchensis</tp:taxon-name-part></tp:taxon-name></italic> (Main, 1954), comb. nov. (<named-content xmlns:xlink="http://www.w3.org/1999/xlink" content-type="dwc:institutional_code" xlink:title="Western Australian Museum, Perth" xlink:href="http://grbio.org/institution/western-australian-museum" xlink:type="simple">WAM</named-content> T77362) <bold>E</bold><italic><tp:taxon-name><tp:taxon-name-part taxon-name-part-type="genus" reg="Salsa">S.</tp:taxon-name-part><tp:taxon-name-part taxon-name-part-type="species" reg="rueda">rueda</tp:taxon-name-part></tp:taxon-name></italic> sp. nov. <bold>F</bold><italic><tp:taxon-name><tp:taxon-name-part taxon-name-part-type="genus" reg="Salsa">S.</tp:taxon-name-part><tp:taxon-name-part taxon-name-part-type="species" reg="tartara">tartara</tp:taxon-name-part></tp:taxon-name></italic> sp. nov. (<named-content xmlns:xlink="http://www.w3.org/1999/xlink" content-type="dwc:institutional_code" xlink:title="Australian Museum, Sydney" xlink:href="http://grbio.org/institution/australian-museum" xlink:type="simple">AM</named-content> KS.7061). Scale bars: 0.2 mm.</p></caption><graphic xmlns:xlink="http://www.w3.org/1999/xlink" xlink:href="zookeys-1102-107_article-82388__-g005.jpg" position="float" orientation="portrait" xlink:type="simple" id="oo_686604.jpg"><uri content-type="original_file" xlink:type="simple">https://binary.pensoft.net/fig/686604</uri></graphic></fig><fig id="F6" position="float" orientation="portrait"><object-id xmlns:xlink="http://www.w3.org/1999/xlink" content-type="doi" xlink:type="simple">10.3897/zookeys.1102.82388.figure6</object-id><object-id xmlns:xlink="http://www.w3.org/1999/xlink" content-type="arpha" xlink:type="simple">2934D1DB-2F7F-5705-90CD-DC5FCB184D8C</object-id><label>Figure 6.</label><caption><p><italic><tp:taxon-name><tp:taxon-name-part taxon-name-part-type="genus" reg="Salsa">Salsa</tp:taxon-name-part><tp:taxon-name-part taxon-name-part-type="species" reg="fuliginata">fuliginata</tp:taxon-name-part></tp:taxon-name></italic> (L. Koch, 1872), comb. nov., male (<abbrev xmlns:xlink="http://www.w3.org/1999/xlink" content-type="institution" xlink:title="Museums Victoria, Melbourne, Australia" id="ABBRID0EANAG" xlink:type="simple">MV</abbrev> K-14867 (<named-content xmlns:xlink="http://www.w3.org/1999/xlink" content-type="dwc:institutional_code" xlink:title="La Trobe University, Bendigo" xlink:href="http://grbio.org/institution/la-trobe-university" xlink:type="simple">CVIC</named-content> 1163)) <bold>A</bold> dorsal habitus <bold>B</bold> ventral habitus <bold>C</bold> left pedipalp, ventral view <bold>D</bold> left pedipalp, dorsal view. Scale bars: 2 mm (<bold>A, B</bold>); 0.2 mm (<bold>C, D</bold>).</p></caption><graphic xmlns:xlink="http://www.w3.org/1999/xlink" xlink:href="zookeys-1102-107_article-82388__-g006.jpg" position="float" orientation="portrait" xlink:type="simple" id="oo_686605.jpg"><uri content-type="original_file" xlink:type="simple">https://binary.pensoft.net/fig/686605</uri></graphic></fig><supplementary-material xmlns:xlink="http://www.w3.org/1999/xlink" id="S1" position="float" orientation="portrait" xlink:type="simple"><object-id content-type="doi" xlink:type="simple">10.3897/zookeys.1102.82388.suppl1</object-id><object-id content-type="zenodo_dep_id" xlink:type="simple">7077077</object-id><object-id content-type="arpha" xlink:type="simple">D9D60BE8-2F1C-58FB-A3AF-99607946132C</object-id><label>Supplementary material 1</label><caption><p>Other material examined</p></caption><statement content-type="dataType"><label>Data type</label><p>docx file</p></statement><statement content-type="notes"><label>Explanation note</label><p>Other material examined: <italic><tp:taxon-name><tp:taxon-name-part taxon-name-part-type="genus" reg="Salsa">Salsa</tp:taxon-name-part><tp:taxon-name-part taxon-name-part-type="species" reg="fuliginata">fuliginata</tp:taxon-name-part></tp:taxon-name></italic> comb. nov., <italic><tp:taxon-name><tp:taxon-name-part taxon-name-part-type="genus" reg="Salsa">Salsa</tp:taxon-name-part><tp:taxon-name-part taxon-name-part-type="species" reg="brisbanae">brisbanae</tp:taxon-name-part></tp:taxon-name></italic> comb. nov., <italic><tp:taxon-name><tp:taxon-name-part taxon-name-part-type="genus" reg="Salsa">Salsa</tp:taxon-name-part><tp:taxon-name-part taxon-name-part-type="species" reg="canalae">canalae</tp:taxon-name-part></tp:taxon-name></italic> comb. nov., <italic><tp:taxon-name><tp:taxon-name-part taxon-name-part-type="genus" reg="Salsa">Salsa</tp:taxon-name-part><tp:taxon-name-part taxon-name-part-type="species" reg="recherchensis">recherchensis</tp:taxon-name-part></tp:taxon-name></italic> comb. nov., <italic><tp:taxon-name><tp:taxon-name-part taxon-name-part-type="genus" reg="Salsa">Salsa</tp:taxon-name-part><tp:taxon-name-part taxon-name-part-type="species" reg="rueda">rueda</tp:taxon-name-part></tp:taxon-name></italic> sp. nov., <italic><tp:taxon-name><tp:taxon-name-part taxon-name-part-type="genus" reg="Salsa">Salsa</tp:taxon-name-part><tp:taxon-name-part taxon-name-part-type="species" reg="tartara">tartara</tp:taxon-name-part></tp:taxon-name></italic> sp. nov.</p></statement><media xlink:href="zookeys-1102-107_article-82388__-s001.docx" mimetype="application" mime-subtype="vnd.openxmlformats-officedocument.wordprocessingml.document" position="float" orientation="portrait" xlink:type="simple" id="oo_686623.docx"><uri content-type="original_file" xlink:type="simple">https://binary.pensoft.net/file/686623</uri></media><permissions><license xlink:type="simple"><license-p>This dataset is made available under the Open Database License (http://opendatacommons.org/licenses/odbl/1.0/). The Open Database License (ODbL) is a license agreement intended to allow users to freely share, modify, and use this Dataset while maintaining this same freedom for others, provided that the original source and author(s) are credited.</license-p></license></permissions><attrib specific-use="authors">Volker W. Framenau, Pedro de S. Castanheira</attrib></supplementary-material><fig id="F17" position="float" orientation="portrait"><object-id xmlns:xlink="http://www.w3.org/1999/xlink" content-type="doi" xlink:type="simple">10.3897/zookeys.1102.82388.figure17</object-id><object-id xmlns:xlink="http://www.w3.org/1999/xlink" content-type="arpha" xlink:type="simple">90F483E1-BE4B-57D3-B8F8-025230562B22</object-id><label>Figure 17.</label><caption><p><italic><tp:taxon-name><tp:taxon-name-part taxon-name-part-type="genus" reg="Salsa">Salsa</tp:taxon-name-part><tp:taxon-name-part taxon-name-part-type="species" reg="recherchensis">recherchensis</tp:taxon-name-part></tp:taxon-name></italic> (Main, 1954), comb. nov., male (<named-content xmlns:xlink="http://www.w3.org/1999/xlink" content-type="dwc:institutional_code" xlink:title="Western Australian Museum, Perth" xlink:href="http://grbio.org/institution/western-australian-museum" xlink:type="simple">WAM</named-content> T77696) <bold>A</bold> dorsal habitus <bold>B</bold> ventral habitus <bold>C</bold> left pedipalp, ventral view <bold>D</bold> left pedipalp, dorsal view. Scale bars: 2 mm (<bold>A, B</bold>); 0.2 mm (<bold>C, D</bold>).</p></caption><graphic xmlns:xlink="http://www.w3.org/1999/xlink" xlink:href="zookeys-1102-107_article-82388__-g017.jpg" position="float" orientation="portrait" xlink:type="simple" id="oo_686616.jpg"><uri content-type="original_file" xlink:type="simple">https://binary.pensoft.net/fig/686616</uri></graphic></fig><fig id="F18" position="float" orientation="portrait"><object-id xmlns:xlink="http://www.w3.org/1999/xlink" content-type="doi" xlink:type="simple">10.3897/zookeys.1102.82388.figure18</object-id><object-id xmlns:xlink="http://www.w3.org/1999/xlink" content-type="arpha" xlink:type="simple">5C4F7DB5-42CF-5941-871D-3600FBA68668</object-id><label>Figure 18.</label><caption><p><italic><tp:taxon-name><tp:taxon-name-part taxon-name-part-type="genus" reg="Salsa">Salsa</tp:taxon-name-part><tp:taxon-name-part taxon-name-part-type="species" reg="recherchensis">recherchensis</tp:taxon-name-part></tp:taxon-name></italic> (Main, 1954), comb. nov., female (<named-content xmlns:xlink="http://www.w3.org/1999/xlink" content-type="dwc:institutional_code" xlink:title="Western Australian Museum, Perth" xlink:href="http://grbio.org/institution/western-australian-museum" xlink:type="simple">WAM</named-content> T77362) <bold>A</bold> dorsal habitus <bold>B</bold> ventral habitus <bold>C</bold> epigyne, ventral view <bold>D</bold> epigyne, lateral view <bold>E</bold> epigyne, posterior view <bold>F</bold> variation of epigyne, ventral view (<named-content xmlns:xlink="http://www.w3.org/1999/xlink" content-type="dwc:institutional_code" xlink:title="Western Australian Museum, Perth" xlink:href="http://grbio.org/institution/western-australian-museum" xlink:type="simple">WAM</named-content> 92/2120) <bold>G</bold> variation of epigyne, lateral view (<named-content xmlns:xlink="http://www.w3.org/1999/xlink" content-type="dwc:institutional_code" xlink:title="Western Australian Museum, Perth" xlink:href="http://grbio.org/institution/western-australian-museum" xlink:type="simple">WAM</named-content> 92/2120). Scale bars: 2 mm (<bold>A, B</bold>); 0.2 mm (<bold>C–E</bold>).</p></caption><graphic xmlns:xlink="http://www.w3.org/1999/xlink" xlink:href="zookeys-1102-107_article-82388__-g018.jpg" position="float" orientation="portrait" xlink:type="simple" id="oo_686617.jpg"><uri content-type="original_file" xlink:type="simple">https://binary.pensoft.net/fig/686617</uri></graphic></fig></tp:treatment-sec><ref-list><ref id="B25"><mixed-citation xmlns:xlink="http://www.w3.org/1999/xlink" xlink:type="simple"><person-group><name name-style="western"><surname>Koch</surname><given-names>L</given-names></name></person-group> (<year>1872</year>) Die Arachniden Australiens nach der Natur beschrieben und abgebildet. 1. Theil. 2. Lieferung. Verlag von Bauer und Raspe, Nürnberg, 105–368. <ext-link xlink:href="10.5962/bhl.title.121660" ext-link-type="doi" xlink:type="simple">https://doi.org/10.5962/bhl.title.121660</ext-link></mixed-citation></ref><ref id="B23"><mixed-citation xmlns:xlink="http://www.w3.org/1999/xlink" xlink:type="simple"><person-group><name name-style="western"><surname>Keyserling</surname><given-names>E</given-names></name></person-group> (<year>1887</year>) Die Arachniden Australiens nach der Natur beschrieben und abgebildet. 2. Theil. 3. Lieferung. Bauer &amp; Raspe, Nürnberg, 153–232.</mixed-citation></ref><ref id="B35"><mixed-citation xmlns:xlink="http://www.w3.org/1999/xlink" xlink:type="simple"><person-group><name name-style="western"><surname>Simon</surname><given-names>E</given-names></name></person-group> (<year>1895</year>) Histoire Naturelle des Araignées. Deuxième édition. Tome premier. Fascicule 4. Librairie Encyclopédique de Roret, Paris, 761–1084.</mixed-citation></ref><ref id="B19"><mixed-citation xmlns:xlink="http://www.w3.org/1999/xlink" xlink:type="simple"><person-group><name name-style="western"><surname>Hogg</surname><given-names>HR</given-names></name></person-group> (<year>1900</year>) <article-title>A contribution to our knowledge of the spiders of Victoria; including some new species and genera.</article-title><source>Proceedings of the Royal Society of Victoria</source><volume>13</volume>: <fpage>68</fpage>–<lpage>123</lpage>. <ext-link xlink:href="https://www.biodiversitylibrary.org/part/5640" ext-link-type="uri" xlink:type="simple">https://www.biodiversitylibrary.org/part/5640</ext-link></mixed-citation></ref><ref id="B31"><mixed-citation xmlns:xlink="http://www.w3.org/1999/xlink" xlink:type="simple"><person-group><name name-style="western"><surname>Rainbow</surname><given-names>WJ</given-names></name></person-group> (<year>1911</year>) <article-title>A census of Australian <tp:taxon-name><tp:taxon-name-part taxon-name-part-type="family">Araneidae</tp:taxon-name-part></tp:taxon-name>.</article-title><source>Records of the Australian Museum</source><volume>9</volume>(<issue>2</issue>): <fpage>107</fpage>–<lpage>319</lpage>. <ext-link xlink:href="10.3853/j.0067-1975.9.1911.928" ext-link-type="doi" xlink:type="simple">https://doi.org/10.3853/j.0067-1975.9.1911.928</ext-link></mixed-citation></ref><ref id="B4"><mixed-citation xmlns:xlink="http://www.w3.org/1999/xlink" xlink:type="simple"><person-group><name name-style="western"><surname>Bonnet</surname><given-names>P</given-names></name></person-group> (<year>1955</year>) <source>Bibliographia araneorum. 2 (1).</source><publisher-name>Douladoure</publisher-name>, <publisher-loc>Toulouse</publisher-loc>, <size units="page">918 pp</size>.</mixed-citation></ref><ref id="B10"><mixed-citation xmlns:xlink="http://www.w3.org/1999/xlink" xlink:type="simple"><person-group><name name-style="western"><surname>Dondale</surname><given-names>CD</given-names></name></person-group> (<year>1966</year>) <article-title>The spider fauna (<tp:taxon-name><tp:taxon-name-part taxon-name-part-type="order">Araneida</tp:taxon-name-part></tp:taxon-name>) of deciduous orchards in the Australian Capital Territory.</article-title><source>Australian Journal of Zoology</source><volume>14</volume>(<issue>6</issue>): <fpage>1157</fpage>–<lpage>1192</lpage>. <ext-link xlink:href="10.1071/ZO9661157" ext-link-type="doi" xlink:type="simple">https://doi.org/10.1071/ZO9661157</ext-link></mixed-citation></ref><ref id="B32"><mixed-citation xmlns:xlink="http://www.w3.org/1999/xlink" xlink:type="simple"><person-group><name name-style="western"><surname>Renner</surname><given-names>F</given-names></name></person-group> (<year>1988</year>) <article-title>Liste der im Krieg vernichteten Typen des Königlichen Naturalienkabinetts in Stuttgart. TUB-Dokumentation.</article-title><source>Kongresse und Tagungen</source><volume>38</volume>: <fpage>319</fpage>–<lpage>329</lpage>.</mixed-citation></ref><ref id="B30"><mixed-citation xmlns:xlink="http://www.w3.org/1999/xlink" xlink:type="simple"><person-group><name name-style="western"><surname>Rack</surname><given-names>G</given-names></name></person-group> (<year>1961</year>) <article-title>Die Entomologischen Sammlungen des Zoologischen Staatsinstituts und Zoologischen Museums Hamburg. II. Teil. <tp:taxon-name><tp:taxon-name-part taxon-name-part-type="subphylum">Chelicerata</tp:taxon-name-part></tp:taxon-name> II: <tp:taxon-name><tp:taxon-name-part taxon-name-part-type="order">Araneae</tp:taxon-name-part></tp:taxon-name>.</article-title><source>Mitteilungen des Hamburgischen Zoologischen Museums und Instituts</source><volume>59</volume>: <fpage>1</fpage>–<lpage>60</lpage>. <ext-link xlink:href="https://hamburg.leibniz-lib.de/sammlungen/zoologie/arachnologie/dokumente/rack-1961-katalog-araneae.pdf" ext-link-type="uri" xlink:type="simple">https://hamburg.leibniz-lib.de/sammlungen/zoologie/arachnologie/dokumente/rack-1961-katalog-araneae.pdf</ext-link></mixed-citation></ref></ref-list></tp:taxon-treatment>
