# Supplementary material for: ﻿Revision of the new Australasian orb-weaving spider genus Salsa (Araneae, Araneidae)
Source: Zookeys. 2022 May 20;1102:107–48. doi: 10.3897/zookeys.1102.82388 (PMC9848856; doi:10.3897/zookeys.1102.82388)
Supplement: XML Treatment for Salsa brisbanae [file zookeys.1102.82388-treatment3.xml]

<!DOCTYPE tp:taxon-treatment
  PUBLIC "-//TaxonX//DTD Taxonomic Treatment Publishing DTD v0 20100105//EN" "tax-treatment-NSO.dtd">
<tp:taxon-treatment xmlns:tp="http://www.plazi.org/taxpub"><tp:treatment-meta><kwd-group><label>Taxon classification</label><kwd>
                <named-content content-type="kingdom">Animalia</named-content>
              </kwd><kwd>
                <named-content content-type="order">Araneae</named-content>
              </kwd><kwd>
                <named-content content-type="family">Araneidae</named-content>
              </kwd></kwd-group><mixed-citation publication-type="journal"><person-group><name><surname>Framenau</surname><given-names>Volker W.</given-names></name><name><surname>de S. Castanheira</surname><given-names>Pedro</given-names></name></person-group><article-title>﻿Revision of the new Australasian orb-weaving spider genus <italic><tp:taxon-name><tp:taxon-name-part taxon-name-part-type="genus" reg="Salsa">Salsa</tp:taxon-name-part></tp:taxon-name></italic> (<tp:taxon-name><tp:taxon-name-part taxon-name-part-type="order">Araneae</tp:taxon-name-part></tp:taxon-name>, <tp:taxon-name><tp:taxon-name-part taxon-name-part-type="family">Araneidae</tp:taxon-name-part></tp:taxon-name>)</article-title><source>Zookeys</source><day>20</day><month>05</month><year>2022</year><volume>1102</volume><fpage>107</fpage><lpage>148</lpage><pub-id pub-id-type="doi">10.3897/zookeys.1102.82388</pub-id></mixed-citation></tp:treatment-meta><tp:nomenclature><label>﻿</label><tp:taxon-name>
              <object-id xmlns:xlink="http://www.w3.org/1999/xlink" content-type="arpha" xlink:type="simple">564ED121-33E4-5DD0-8142-A4EC56E807A3</object-id>
              <tp:taxon-name-part taxon-name-part-type="genus" reg="Salsa">Salsa</tp:taxon-name-part>
              <tp:taxon-name-part taxon-name-part-type="species" reg="brisbanae">brisbanae</tp:taxon-name-part>
            </tp:taxon-name><tp:taxon-authority>(L. Koch, 1867)</tp:taxon-authority><tp:taxon-status xmlns:xlink="http://www.w3.org/1999/xlink" xlink:type="simple">comb. nov.</tp:taxon-status><xref ref-type="fig" rid="F5">Figs 5B</xref><xref ref-type="fig" rid="F9">, 9A–D</xref><xref ref-type="fig" rid="F10">, 10A–E</xref><xref ref-type="fig" rid="F11">, 11</xref><tp:nomenclature-citation-list><tp:nomenclature-citation><tp:taxon-name>
                  <tp:taxon-name-part taxon-name-part-type="genus" reg="Epeira">Epeira</tp:taxon-name-part>
                  <tp:taxon-name-part taxon-name-part-type="species" reg="brisbanae">brisbanae</tp:taxon-name-part>
                </tp:taxon-name><comment><xref ref-type="bibr" rid="B24">Koch 1867</xref>: 176–177; <xref ref-type="bibr" rid="B25">Koch 1872</xref>: 111–112, plate 6, fig. 4; <xref ref-type="bibr" rid="B23">Keyserling 1887</xref>: 161–164, plate 13, figs 6, 6a–d, 7, 7a.</comment></tp:nomenclature-citation><tp:nomenclature-citation><tp:taxon-name>
                  <tp:taxon-name-part taxon-name-part-type="genus" reg="Araneus">Araneus</tp:taxon-name-part>
                  <tp:taxon-name-part taxon-name-part-type="species" reg="brisbanae">brisbanae</tp:taxon-name-part>
                </tp:taxon-name><comment>(L. Koch): <xref ref-type="bibr" rid="B35">Simon 1895</xref>: 804; <xref ref-type="bibr" rid="B31">Rainbow 1911</xref>: 183; <xref ref-type="bibr" rid="B9">Dalmas 1917</xref>: 387–388.</comment></tp:nomenclature-citation><tp:nomenclature-citation><tp:taxon-name>
                  <tp:taxon-name-part taxon-name-part-type="genus" reg="Araneus">Araneus</tp:taxon-name-part>
                  <tp:taxon-name-part taxon-name-part-type="species" reg="brisbanensis">brisbanensis</tp:taxon-name-part>
                </tp:taxon-name><comment>(L. Koch): <xref ref-type="bibr" rid="B4">Bonnet 1955</xref>: 448.</comment></tp:nomenclature-citation></tp:nomenclature-citation-list></tp:nomenclature><tp:treatment-sec sec-type="Type specimen" id="SECID0EMIAI"><title>Type specimen.</title><p><bold><italic>Holotype</italic></bold> of <italic><tp:taxon-name><tp:taxon-name-part taxon-name-part-type="genus" reg="Epeira">Epeira</tp:taxon-name-part><tp:taxon-name-part taxon-name-part-type="species" reg="brisbanae">brisbanae</tp:taxon-name-part></tp:taxon-name></italic> L. Koch, 1872, female, Brisbane (<named-content xmlns:xlink="http://www.w3.org/1999/xlink" content-type="dwc:verbatimCoordinates" xlink:type="simple"><named-content content-type="geo-json" specific-use="{&#34;type&#34;:&#34;Point&#34;,&#34;coordinates&#34;:[153.016667,-27.466667]}" id="NCID0EFJAI" xlink:type="simple">27°28'S, 153°01'E</named-content></named-content>, Queensland, Australia) (<named-content xmlns:xlink="http://www.w3.org/1999/xlink" content-type="dwc:institutional_code" xlink:title="Zoologisches Institut und Zoologisches Museum, Universität Hamburg" xlink:href="http://grbio.org/institution/zoologisches-museum-hamburg" xlink:type="simple">ZMH</named-content> (<xref ref-type="bibr" rid="B30">Rack 1961</xref>)-catalogue no. 226). Examined.</p></tp:treatment-sec><tp:treatment-sec sec-type="material" id="SECID0ETJAI"><title>Other material examined.</title><p>57 males, 208 females (2 with egg sac), 39 juveniles (in 146 records) (see Suppl. material <xref ref-type="supplementary-material" rid="S1">1</xref>).</p></tp:treatment-sec><tp:treatment-sec sec-type="diagnosis" id="SECID0E4JAI"><title>Diagnosis.</title><p>Male <italic><tp:taxon-name><tp:taxon-name-part taxon-name-part-type="genus" reg="Salsa">S.</tp:taxon-name-part><tp:taxon-name-part taxon-name-part-type="species" reg="brisbanae">brisbanae</tp:taxon-name-part></tp:taxon-name></italic> comb. nov. can be distinguished from all other <italic><tp:taxon-name><tp:taxon-name-part taxon-name-part-type="genus" reg="Salsa">Salsa</tp:taxon-name-part></tp:taxon-name></italic> gen. nov. species by the unique morphology of the pedipalp median apophysis that has a very acute, basally pointed tip (Fig. <xref ref-type="fig" rid="F9">9C</xref>) (median apophysis generally rounded C-shaped in all other species). Female genitalia are probably most similar to those of S. <italic><tp:taxon-name><tp:taxon-name-part taxon-name-part-type="genus" reg="Salsa"/><tp:taxon-name-part taxon-name-part-type="species" reg="canalae">canalae</tp:taxon-name-part></tp:taxon-name></italic> comb. nov., but the scape of <italic><tp:taxon-name><tp:taxon-name-part taxon-name-part-type="genus" reg="Salsa">S.</tp:taxon-name-part><tp:taxon-name-part taxon-name-part-type="species" reg="brisbanae">brisbanae</tp:taxon-name-part></tp:taxon-name></italic> comb. nov. is shorter than the epigyne plate (Fig. <xref ref-type="fig" rid="F10">10C</xref>), whereas it is longer than the plate in <italic><tp:taxon-name><tp:taxon-name-part taxon-name-part-type="genus" reg="Salsa">S.</tp:taxon-name-part><tp:taxon-name-part taxon-name-part-type="species" reg="canalae">canalae</tp:taxon-name-part></tp:taxon-name></italic> comb. nov. (Fig. <xref ref-type="fig" rid="F13">13C, D</xref>).</p></tp:treatment-sec><tp:treatment-sec sec-type="redescription" id="SECID0EBMAI"><title>Redescription.</title><p><bold>Male</bold> (based on <named-content xmlns:xlink="http://www.w3.org/1999/xlink" content-type="dwc:institutional_code" xlink:title="Natural History Museum of Denmark, Zoological Museum, University of Copenhagen" xlink:href="http://grbio.org/institution/zoological-museum-university-copenhagen" xlink:type="simple">NHMD</named-content> 12231). Total length 4.4. Carapace 2.3 long, 1.9 wide, dark brown, slightly paler anteriorly (Fig. <xref ref-type="fig" rid="F9">9A</xref>). Eye diameter <abbrev xmlns:xlink="http://www.w3.org/1999/xlink" xlink:title="anterior median eyes" id="ABBRID0ESMAI" xlink:type="simple">AME</abbrev> 0.12, <abbrev xmlns:xlink="http://www.w3.org/1999/xlink" xlink:title="anterior lateral eyes" id="ABBRID0EWMAI" xlink:type="simple">ALE</abbrev> 0.11, <abbrev xmlns:xlink="http://www.w3.org/1999/xlink" xlink:title="posterior median eyes" id="ABBRID0E1MAI" xlink:type="simple">PME</abbrev> 0.14, <abbrev xmlns:xlink="http://www.w3.org/1999/xlink" xlink:title="posterior lateral eyes" id="ABBRID0E5MAI" xlink:type="simple">PLE</abbrev> 0.09; row of eyes: <abbrev xmlns:xlink="http://www.w3.org/1999/xlink" xlink:title="anterior median eyes" id="ABBRID0ECNAI" xlink:type="simple">AME</abbrev> 0.32, <abbrev xmlns:xlink="http://www.w3.org/1999/xlink" xlink:title="posterior median eyes" id="ABBRID0EGNAI" xlink:type="simple">PME</abbrev> 0.33, <abbrev xmlns:xlink="http://www.w3.org/1999/xlink" xlink:title="posterior lateral eyes" id="ABBRID0EKNAI" xlink:type="simple">PLE</abbrev> 0.90. Chelicerae pale brown; with three promarginal teeth (median largest) and three retromarginal teeth (basal largest). Legs brown, femora basally yellow-brown (Fig. <xref ref-type="fig" rid="F9">9A, B</xref>). Leg formula I &gt; II &gt; IV &gt; III; length of segments (femur + patella + tibia + metatarsus + tarsus = total length): I – 2.5 + 1.1 + 2.0 + 1.6 + 0.7 = 7.9, II – 2.2 + 1.0 + 1.4 + 1.5 + 0.6 = 6.7, III – 1.4 + 0.6 + 0.7 + 0.7 + 0.5 = 3.9, IV – 2.0 + 0.7 + 1.3 + 1.4 + 0.6 = 6.0. Labium 0.27 long, 0.35 wide, brown; endites beige (Fig. <xref ref-type="fig" rid="F9">9B</xref>). Sternum 1.1 long, 0.7 wide, dark brown with black radial shading (Fig. <xref ref-type="fig" rid="F9">9B</xref>). Abdomen 2.1 long, 1.7 wide, posteriorly pointed; dorsum with beige background and large, irregular, olive-grey, folium, laterally pale olive-grey with black streaks (Fig. <xref ref-type="fig" rid="F9">9A</xref>); venter dark grey, laterally with two elongate white bands (Fig. <xref ref-type="fig" rid="F9">9B</xref>). Pedipalp (Fig. <xref ref-type="fig" rid="F9">9C, D</xref>) length of segments (femur + patella + tibia + cymbium = total length): 0.3 + 0.2 + 0.1 + 0.65 = 1.25; paracymbium strong and curved apically; median apophysis transverse, terminating in an acute and basally pointed tip; denticles in basal arch of median apophysis distinct; conductor lobe narrow; terminal apophysis enlarged, sub-rectangular, bearing a reduced basal prong; conductor bilobed; embolus short, heavily sclerotised.</p><p><bold>Female</bold> (based on <named-content xmlns:xlink="http://www.w3.org/1999/xlink" content-type="dwc:institutional_code" xlink:title="Australian Museum, Sydney" xlink:href="http://grbio.org/institution/australian-museum" xlink:type="simple">AM</named-content> KS.131087): Total length 6.9. Carapace 3.0 long, 2.3 wide; dark brown, cephalic area paler (Fig. <xref ref-type="fig" rid="F10">10A</xref>). Eye diameter <abbrev xmlns:xlink="http://www.w3.org/1999/xlink" xlink:title="anterior median eyes" id="ABBRID0ETOAI" xlink:type="simple">AME</abbrev> 0.14, <abbrev xmlns:xlink="http://www.w3.org/1999/xlink" xlink:title="anterior lateral eyes" id="ABBRID0EXOAI" xlink:type="simple">ALE</abbrev> 0.09, <abbrev xmlns:xlink="http://www.w3.org/1999/xlink" xlink:title="posterior median eyes" id="ABBRID0E2OAI" xlink:type="simple">PME</abbrev> 0.07, <abbrev xmlns:xlink="http://www.w3.org/1999/xlink" xlink:title="posterior lateral eyes" id="ABBRID0E6OAI" xlink:type="simple">PLE</abbrev> 0.07; row of eyes: <abbrev xmlns:xlink="http://www.w3.org/1999/xlink" xlink:title="anterior median eyes" id="ABBRID0EDPAI" xlink:type="simple">AME</abbrev> 0.41, <abbrev xmlns:xlink="http://www.w3.org/1999/xlink" xlink:title="posterior median eyes" id="ABBRID0EHPAI" xlink:type="simple">PME</abbrev> 0.38, <abbrev xmlns:xlink="http://www.w3.org/1999/xlink" xlink:title="posterior lateral eyes" id="ABBRID0ELPAI" xlink:type="simple">PLE</abbrev> 1.35. Chelicerae orange-brown, four promarginal teeth (apical and second basal largest) and three retromarginal teeth of similar size. Legs brown, patellae and tibiae apically slightly darker (Fig. <xref ref-type="fig" rid="F10">10A, B</xref>). Pedipalp length of segments (femur + patella + tibia + tarsus = total length): 0.9 + 0.5 + 0.5 + 1.0 = 2.9. Leg formula I &gt; II &gt; IV &gt; III; length of segments (femur + patella + tibia + metatarsus + tarsus = total length): I – 2.4 + 1.1 + 1.8 + 1.9 + 0.9 = 8.1, II – 2.1 + 1.1 + 1.5 + 1.7 + 0.7 = 7.1, III – 1.2 + 0.7 + 0.8 + 0.8 + 0.5 = 4.0, IV – 2.1 + 1.0 + 1.4 + 1.5 + 0.6 = 6.6. Labium 0.36 long, 0.59 wide, dark brown; endites dark brown (Fig. <xref ref-type="fig" rid="F10">10B</xref>). Sternum 1.3 long, 1.1 wide, orange-brown, with some paler discolourations (Fig. <xref ref-type="fig" rid="F10">10B</xref>). Abdomen 4.7 long, 4.6 wide; dorsum beige with olive-brown folium, laterally covered by orange-brown streaks (Fig. <xref ref-type="fig" rid="F10">10A</xref>); venter olive-grey centrally with paler mottles, laterally with elongate white bands (Fig. <xref ref-type="fig" rid="F10">10B</xref>). Epigyne base almost circular, slightly wider than long, with narrow elevated borders and therefore atrium extends almost over whole base (Fig. <xref ref-type="fig" rid="F10">10C</xref>); scape slightly less than half of epigyne base, slightly wrinkled and its sides parallel (Fig. <xref ref-type="fig" rid="F10">10C</xref>); central division wide and abruptly tapering dorsally; spermathecae narrow pointing apically (Fig. <xref ref-type="fig" rid="F5">5B</xref>).</p><fig id="F9" position="float" orientation="portrait"><object-id xmlns:xlink="http://www.w3.org/1999/xlink" content-type="doi" xlink:type="simple">10.3897/zookeys.1102.82388.figure9</object-id><object-id xmlns:xlink="http://www.w3.org/1999/xlink" content-type="arpha" xlink:type="simple">22E9BB70-EE05-56FB-B50E-272D99B67AEE</object-id><label>Figure 9.</label><caption><p><italic><tp:taxon-name><tp:taxon-name-part taxon-name-part-type="genus" reg="Salsa">Salsa</tp:taxon-name-part><tp:taxon-name-part taxon-name-part-type="species" reg="brisbanae">brisbanae</tp:taxon-name-part></tp:taxon-name></italic> (L. Koch, 1867), comb. nov., male (<named-content xmlns:xlink="http://www.w3.org/1999/xlink" content-type="dwc:institutional_code" xlink:title="Natural History Museum of Denmark, Zoological Museum, University of Copenhagen" xlink:href="http://grbio.org/institution/zoological-museum-university-copenhagen" xlink:type="simple">NHMD</named-content> 12231) <bold>A</bold> dorsal habitus <bold>B</bold> ventral habitus <bold>C</bold> left pedipalp, ventral view <bold>D</bold> left pedipalp, dorsal view. Scale bars: 2 mm (<bold>A, B</bold>); 0.2 mm (<bold>C, D</bold>).</p></caption><graphic xmlns:xlink="http://www.w3.org/1999/xlink" xlink:href="zookeys-1102-107_article-82388__-g009.jpg" position="float" orientation="portrait" xlink:type="simple" id="oo_686608.jpg"><uri content-type="original_file" xlink:type="simple">https://binary.pensoft.net/fig/686608</uri></graphic></fig></tp:treatment-sec><tp:treatment-sec sec-type="variation" id="SECID0EYRAI"><title>Variation.</title><p>Only one other male was measured, total length 3.9; females total lengths 6.9–7.9 (<italic>n</italic> = 4). Like in other species of the genus, the colour variations in <italic><tp:taxon-name><tp:taxon-name-part taxon-name-part-type="genus" reg="Salsa">S.</tp:taxon-name-part><tp:taxon-name-part taxon-name-part-type="species" reg="brisbanae">brisbanae</tp:taxon-name-part></tp:taxon-name></italic> comb. nov. can be considerable and range from pale to dark brown tones in live specimens with the folium pattern on the abdomen more or less distinct.</p></tp:treatment-sec><tp:treatment-sec sec-type="Life history and habitat preferences" id="SECID0ELSAI"><title>Life history and habitat preferences.</title><p>Male and female specimens of <italic><tp:taxon-name><tp:taxon-name-part taxon-name-part-type="genus" reg="Salsa">S.</tp:taxon-name-part><tp:taxon-name-part taxon-name-part-type="species" reg="brisbanae">brisbanae</tp:taxon-name-part></tp:taxon-name></italic> comb. nov. have mainly been found between October and May, with only few specimens collected from June to September. Although mature spiders can therefore be found all year round, the species should be considered as mainly late-summer to autumn mature. Most specimens were apparently collected on leaves and bark as labels indicate sweeping and beating as the main collection techniques that were used to capture the spiders.</p><fig id="F10" position="float" orientation="portrait"><object-id xmlns:xlink="http://www.w3.org/1999/xlink" content-type="doi" xlink:type="simple">10.3897/zookeys.1102.82388.figure10</object-id><object-id xmlns:xlink="http://www.w3.org/1999/xlink" content-type="arpha" xlink:type="simple">DE11B983-75D9-58CF-A617-1EC33D858680</object-id><label>Figure 10.</label><caption><p><italic><tp:taxon-name><tp:taxon-name-part taxon-name-part-type="genus" reg="Salsa">Salsa</tp:taxon-name-part><tp:taxon-name-part taxon-name-part-type="species" reg="brisbanae">brisbanae</tp:taxon-name-part></tp:taxon-name></italic> (L. Koch, 1867), comb. nov., female (<named-content xmlns:xlink="http://www.w3.org/1999/xlink" content-type="dwc:institutional_code" xlink:title="Australian Museum, Sydney" xlink:href="http://grbio.org/institution/australian-museum" xlink:type="simple">AM</named-content> KS.131087) <bold>A</bold> dorsal habitus <bold>B</bold> ventral habitus <bold>C</bold> epigyne, ventral view <bold>D</bold> epigyne, lateral view <bold>E</bold> epigyne, posterior view. Scale bars: 2 mm (<bold>A, B</bold>); 0.2 mm (<bold>C–E</bold>).</p></caption><graphic xmlns:xlink="http://www.w3.org/1999/xlink" xlink:href="zookeys-1102-107_article-82388__-g010.jpg" position="float" orientation="portrait" xlink:type="simple" id="oo_686609.jpg"><uri content-type="original_file" xlink:type="simple">https://binary.pensoft.net/fig/686609</uri></graphic></fig><p><italic><tp:taxon-name><tp:taxon-name-part taxon-name-part-type="genus" reg="Salsa">Salsa</tp:taxon-name-part><tp:taxon-name-part taxon-name-part-type="species" reg="brisbanae">brisbanae</tp:taxon-name-part></tp:taxon-name></italic> comb. nov. does not seem to be very habitat-specific, with specimens being collected in completely different environments, mostly in lower vegetation. Habitat descriptions on labels with specimens include “rainforest”, “shrubs”, “grass”, and “foliage”; but also “dune” and “lagoon vegetation”. Plant species that were cited at collection sites include <italic><tp:taxon-name><tp:taxon-name-part taxon-name-part-type="genus" reg="Acacia">Acacia</tp:taxon-name-part><tp:taxon-name-part taxon-name-part-type="species" reg="longifolia">longifolia</tp:taxon-name-part></tp:taxon-name></italic> (long-leaved wattle), <italic><tp:taxon-name><tp:taxon-name-part taxon-name-part-type="genus" reg="Leptospermum">Leptospermum</tp:taxon-name-part><tp:taxon-name-part taxon-name-part-type="species" reg="laevigatum">laevigatum</tp:taxon-name-part></tp:taxon-name></italic> (coast tea tree), and <italic><tp:taxon-name><tp:taxon-name-part taxon-name-part-type="genus" reg="Monotoca">Monotoca</tp:taxon-name-part><tp:taxon-name-part taxon-name-part-type="species" reg="elliptica">elliptica</tp:taxon-name-part></tp:taxon-name></italic> (tree broom heath).</p><fig id="F11" position="float" orientation="portrait"><object-id xmlns:xlink="http://www.w3.org/1999/xlink" content-type="doi" xlink:type="simple">10.3897/zookeys.1102.82388.figure11</object-id><object-id xmlns:xlink="http://www.w3.org/1999/xlink" content-type="arpha" xlink:type="simple">C56838E9-FEA1-5A17-9C2F-EB469AD0F25D</object-id><label>Figure 11.</label><caption><p>Distribution records of <italic><tp:taxon-name><tp:taxon-name-part taxon-name-part-type="genus" reg="Salsa">Salsa</tp:taxon-name-part><tp:taxon-name-part taxon-name-part-type="species" reg="brisbanae">brisbanae</tp:taxon-name-part></tp:taxon-name></italic> (L. Koch, 1867), comb. nov. and <italic><tp:taxon-name><tp:taxon-name-part taxon-name-part-type="genus" reg="Salsa">Salsa</tp:taxon-name-part><tp:taxon-name-part taxon-name-part-type="species" reg="recherchensis">recherchensis</tp:taxon-name-part></tp:taxon-name></italic> (Main, 1954), comb. nov. in Australia.</p></caption><graphic xmlns:xlink="http://www.w3.org/1999/xlink" xlink:href="zookeys-1102-107_article-82388__-g011.jpg" position="float" orientation="portrait" xlink:type="simple" id="oo_686610.jpg"><uri content-type="original_file" xlink:type="simple">https://binary.pensoft.net/fig/686610</uri></graphic></fig></tp:treatment-sec><tp:treatment-sec sec-type="distribution" id="SECID0EYWAI"><title>Distribution.</title><p><italic><tp:taxon-name><tp:taxon-name-part taxon-name-part-type="genus" reg="Salsa">Salsa</tp:taxon-name-part><tp:taxon-name-part taxon-name-part-type="species" reg="brisbanae">brisbanae</tp:taxon-name-part></tp:taxon-name></italic> comb. nov. occurs in Queensland, New South Wales, Victoria and Tasmania (Fig. <xref ref-type="fig" rid="F11">11</xref>). The species was recorded by <xref ref-type="bibr" rid="B23">Keyserling (1887)</xref> from New Zealand (see also <xref ref-type="bibr" rid="B9">Dalmas 1917</xref>), but this record is likely based on a misidentification (<xref ref-type="bibr" rid="B29">Paquin et al. 2008</xref>). The species was apparently also recorded from Papua New Guinea (<xref ref-type="bibr" rid="B36">World Spider Catalog 2022</xref>), but we could not find any original citation that suggests this distribution.</p></tp:treatment-sec><tp:treatment-sec><!--Section generated to contain objects referenced in tp:taxon-treatment.--><fig id="F5" position="float" orientation="portrait"><object-id xmlns:xlink="http://www.w3.org/1999/xlink" content-type="doi" xlink:type="simple">10.3897/zookeys.1102.82388.figure5</object-id><object-id xmlns:xlink="http://www.w3.org/1999/xlink" content-type="arpha" xlink:type="simple">94DF0D0B-3D97-5BA1-BB23-6609241DEFAF</object-id><label>Figure 5.</label><caption><p><italic><tp:taxon-name><tp:taxon-name-part taxon-name-part-type="genus" reg="Salsa">Salsa</tp:taxon-name-part></tp:taxon-name></italic> gen. nov. female epigynes, cleared posterior view <bold>A</bold><italic><tp:taxon-name><tp:taxon-name-part taxon-name-part-type="genus" reg="Salsa">S.</tp:taxon-name-part><tp:taxon-name-part taxon-name-part-type="species" reg="fuliginata">fuliginata</tp:taxon-name-part></tp:taxon-name></italic> (L. Koch, 1872), comb. nov. (<named-content xmlns:xlink="http://www.w3.org/1999/xlink" content-type="dwc:institutional_code" xlink:title="La Trobe University, Bendigo" xlink:href="http://grbio.org/institution/la-trobe-university" xlink:type="simple">CVIC</named-content> 173) <bold>B</bold><italic><tp:taxon-name><tp:taxon-name-part taxon-name-part-type="genus" reg="Salsa">S.</tp:taxon-name-part><tp:taxon-name-part taxon-name-part-type="species" reg="brisbanae">brisbanae</tp:taxon-name-part></tp:taxon-name></italic> (L. Koch, 1867), comb. nov. (<named-content xmlns:xlink="http://www.w3.org/1999/xlink" content-type="dwc:institutional_code" xlink:title="Australian Museum, Sydney" xlink:href="http://grbio.org/institution/australian-museum" xlink:type="simple">AM</named-content> KS.131087) <bold>C</bold><italic><tp:taxon-name><tp:taxon-name-part taxon-name-part-type="genus" reg="Salsa">S.</tp:taxon-name-part><tp:taxon-name-part taxon-name-part-type="species" reg="canalae">canalae</tp:taxon-name-part></tp:taxon-name></italic> comb. nov. Berland, 1924, comb. nov. (<named-content xmlns:xlink="http://www.w3.org/1999/xlink" content-type="dwc:institutional_code" xlink:title="Western Australian Museum, Perth" xlink:href="http://grbio.org/institution/western-australian-museum" xlink:type="simple">WAM</named-content> T75921) <bold>D</bold><italic><tp:taxon-name><tp:taxon-name-part taxon-name-part-type="genus" reg="Salsa">S.</tp:taxon-name-part><tp:taxon-name-part taxon-name-part-type="species" reg="recherchensis">recherchensis</tp:taxon-name-part></tp:taxon-name></italic> (Main, 1954), comb. nov. (<named-content xmlns:xlink="http://www.w3.org/1999/xlink" content-type="dwc:institutional_code" xlink:title="Western Australian Museum, Perth" xlink:href="http://grbio.org/institution/western-australian-museum" xlink:type="simple">WAM</named-content> T77362) <bold>E</bold><italic><tp:taxon-name><tp:taxon-name-part taxon-name-part-type="genus" reg="Salsa">S.</tp:taxon-name-part><tp:taxon-name-part taxon-name-part-type="species" reg="rueda">rueda</tp:taxon-name-part></tp:taxon-name></italic> sp. nov. <bold>F</bold><italic><tp:taxon-name><tp:taxon-name-part taxon-name-part-type="genus" reg="Salsa">S.</tp:taxon-name-part><tp:taxon-name-part taxon-name-part-type="species" reg="tartara">tartara</tp:taxon-name-part></tp:taxon-name></italic> sp. nov. (<named-content xmlns:xlink="http://www.w3.org/1999/xlink" content-type="dwc:institutional_code" xlink:title="Australian Museum, Sydney" xlink:href="http://grbio.org/institution/australian-museum" xlink:type="simple">AM</named-content> KS.7061). Scale bars: 0.2 mm.</p></caption><graphic xmlns:xlink="http://www.w3.org/1999/xlink" xlink:href="zookeys-1102-107_article-82388__-g005.jpg" position="float" orientation="portrait" xlink:type="simple" id="oo_686604.jpg"><uri content-type="original_file" xlink:type="simple">https://binary.pensoft.net/fig/686604</uri></graphic></fig><supplementary-material xmlns:xlink="http://www.w3.org/1999/xlink" id="S1" position="float" orientation="portrait" xlink:type="simple"><object-id content-type="doi" xlink:type="simple">10.3897/zookeys.1102.82388.suppl1</object-id><object-id content-type="zenodo_dep_id" xlink:type="simple">7077077</object-id><object-id content-type="arpha" xlink:type="simple">D9D60BE8-2F1C-58FB-A3AF-99607946132C</object-id><label>Supplementary material 1</label><caption><p>Other material examined</p></caption><statement content-type="dataType"><label>Data type</label><p>docx file</p></statement><statement content-type="notes"><label>Explanation note</label><p>Other material examined: <italic><tp:taxon-name><tp:taxon-name-part taxon-name-part-type="genus" reg="Salsa">Salsa</tp:taxon-name-part><tp:taxon-name-part taxon-name-part-type="species" reg="fuliginata">fuliginata</tp:taxon-name-part></tp:taxon-name></italic> comb. nov., <italic><tp:taxon-name><tp:taxon-name-part taxon-name-part-type="genus" reg="Salsa">Salsa</tp:taxon-name-part><tp:taxon-name-part taxon-name-part-type="species" reg="brisbanae">brisbanae</tp:taxon-name-part></tp:taxon-name></italic> comb. nov., <italic><tp:taxon-name><tp:taxon-name-part taxon-name-part-type="genus" reg="Salsa">Salsa</tp:taxon-name-part><tp:taxon-name-part taxon-name-part-type="species" reg="canalae">canalae</tp:taxon-name-part></tp:taxon-name></italic> comb. nov., <italic><tp:taxon-name><tp:taxon-name-part taxon-name-part-type="genus" reg="Salsa">Salsa</tp:taxon-name-part><tp:taxon-name-part taxon-name-part-type="species" reg="recherchensis">recherchensis</tp:taxon-name-part></tp:taxon-name></italic> comb. nov., <italic><tp:taxon-name><tp:taxon-name-part taxon-name-part-type="genus" reg="Salsa">Salsa</tp:taxon-name-part><tp:taxon-name-part taxon-name-part-type="species" reg="rueda">rueda</tp:taxon-name-part></tp:taxon-name></italic> sp. nov., <italic><tp:taxon-name><tp:taxon-name-part taxon-name-part-type="genus" reg="Salsa">Salsa</tp:taxon-name-part><tp:taxon-name-part taxon-name-part-type="species" reg="tartara">tartara</tp:taxon-name-part></tp:taxon-name></italic> sp. nov.</p></statement><media xlink:href="zookeys-1102-107_article-82388__-s001.docx" mimetype="application" mime-subtype="vnd.openxmlformats-officedocument.wordprocessingml.document" position="float" orientation="portrait" xlink:type="simple" id="oo_686623.docx"><uri content-type="original_file" xlink:type="simple">https://binary.pensoft.net/file/686623</uri></media><permissions><license xlink:type="simple"><license-p>This dataset is made available under the Open Database License (http://opendatacommons.org/licenses/odbl/1.0/). The Open Database License (ODbL) is a license agreement intended to allow users to freely share, modify, and use this Dataset while maintaining this same freedom for others, provided that the original source and author(s) are credited.</license-p></license></permissions><attrib specific-use="authors">Volker W. Framenau, Pedro de S. Castanheira</attrib></supplementary-material><fig id="F13" position="float" orientation="portrait"><object-id xmlns:xlink="http://www.w3.org/1999/xlink" content-type="doi" xlink:type="simple">10.3897/zookeys.1102.82388.figure13</object-id><object-id xmlns:xlink="http://www.w3.org/1999/xlink" content-type="arpha" xlink:type="simple">A79D047A-F01B-554B-B5CC-72F6E788A215</object-id><label>Figure 13.</label><caption><p><italic><tp:taxon-name><tp:taxon-name-part taxon-name-part-type="genus" reg="Salsa">Salsa</tp:taxon-name-part><tp:taxon-name-part taxon-name-part-type="species" reg="canalae">canalae</tp:taxon-name-part></tp:taxon-name></italic> Berland, 1924, comb. nov., female <bold>A</bold> dorsal habitus (<named-content xmlns:xlink="http://www.w3.org/1999/xlink" content-type="dwc:institutional_code" xlink:title="Western Australian Museum, Perth" xlink:href="http://grbio.org/institution/western-australian-museum" xlink:type="simple">WAM</named-content> T75921) <bold>B</bold> ventral habitus (<named-content xmlns:xlink="http://www.w3.org/1999/xlink" content-type="dwc:institutional_code" xlink:title="Western Australian Museum, Perth" xlink:href="http://grbio.org/institution/western-australian-museum" xlink:type="simple">WAM</named-content> T75921) <bold>C</bold> epigyne, ventral view (<named-content xmlns:xlink="http://www.w3.org/1999/xlink" content-type="dwc:institutional_code" xlink:title="Western Australian Museum, Perth" xlink:href="http://grbio.org/institution/western-australian-museum" xlink:type="simple">WAM</named-content> T75921) <bold>D</bold> epigyne variation, ventral view (<named-content xmlns:xlink="http://www.w3.org/1999/xlink" content-type="dwc:institutional_code" xlink:title="Western Australian Museum, Perth" xlink:href="http://grbio.org/institution/western-australian-museum" xlink:type="simple">WAM</named-content> T75923) <bold>E</bold> epigyne variation, lateral view (<named-content xmlns:xlink="http://www.w3.org/1999/xlink" content-type="dwc:institutional_code" xlink:title="Western Australian Museum, Perth" xlink:href="http://grbio.org/institution/western-australian-museum" xlink:type="simple">WAM</named-content> T75923) <bold>F</bold> epigyne variation, posterior view (<named-content xmlns:xlink="http://www.w3.org/1999/xlink" content-type="dwc:institutional_code" xlink:title="Western Australian Museum, Perth" xlink:href="http://grbio.org/institution/western-australian-museum" xlink:type="simple">WAM</named-content> T75923). Scale bars: 2 mm (<bold>A, B</bold>); 0.2 mm (<bold>C–F</bold>).</p></caption><graphic xmlns:xlink="http://www.w3.org/1999/xlink" xlink:href="zookeys-1102-107_article-82388__-g013.jpg" position="float" orientation="portrait" xlink:type="simple" id="oo_686612.jpg"><uri content-type="original_file" xlink:type="simple">https://binary.pensoft.net/fig/686612</uri></graphic></fig></tp:treatment-sec><ref-list><ref id="B24"><mixed-citation xmlns:xlink="http://www.w3.org/1999/xlink" xlink:type="simple"><person-group><name name-style="western"><surname>Koch</surname><given-names>L</given-names></name></person-group> (<year>1867</year>) <article-title>Beschreibungen neuer Arachniden und Myriapoden. II.</article-title><source>Verhandlungen der Kaiserlich-Königlichen Zoologisch-Botanischen Gesellschaft in Wien</source><volume>17</volume>: <fpage>173</fpage>–<lpage>250</lpage>.</mixed-citation></ref><ref id="B25"><mixed-citation xmlns:xlink="http://www.w3.org/1999/xlink" xlink:type="simple"><person-group><name name-style="western"><surname>Koch</surname><given-names>L</given-names></name></person-group> (<year>1872</year>) Die Arachniden Australiens nach der Natur beschrieben und abgebildet. 1. Theil. 2. Lieferung. Verlag von Bauer und Raspe, Nürnberg, 105–368. <ext-link xlink:href="10.5962/bhl.title.121660" ext-link-type="doi" xlink:type="simple">https://doi.org/10.5962/bhl.title.121660</ext-link></mixed-citation></ref><ref id="B23"><mixed-citation xmlns:xlink="http://www.w3.org/1999/xlink" xlink:type="simple"><person-group><name name-style="western"><surname>Keyserling</surname><given-names>E</given-names></name></person-group> (<year>1887</year>) Die Arachniden Australiens nach der Natur beschrieben und abgebildet. 2. Theil. 3. Lieferung. Bauer &amp; Raspe, Nürnberg, 153–232.</mixed-citation></ref><ref id="B35"><mixed-citation xmlns:xlink="http://www.w3.org/1999/xlink" xlink:type="simple"><person-group><name name-style="western"><surname>Simon</surname><given-names>E</given-names></name></person-group> (<year>1895</year>) Histoire Naturelle des Araignées. Deuxième édition. Tome premier. Fascicule 4. Librairie Encyclopédique de Roret, Paris, 761–1084.</mixed-citation></ref><ref id="B31"><mixed-citation xmlns:xlink="http://www.w3.org/1999/xlink" xlink:type="simple"><person-group><name name-style="western"><surname>Rainbow</surname><given-names>WJ</given-names></name></person-group> (<year>1911</year>) <article-title>A census of Australian <tp:taxon-name><tp:taxon-name-part taxon-name-part-type="family">Araneidae</tp:taxon-name-part></tp:taxon-name>.</article-title><source>Records of the Australian Museum</source><volume>9</volume>(<issue>2</issue>): <fpage>107</fpage>–<lpage>319</lpage>. <ext-link xlink:href="10.3853/j.0067-1975.9.1911.928" ext-link-type="doi" xlink:type="simple">https://doi.org/10.3853/j.0067-1975.9.1911.928</ext-link></mixed-citation></ref><ref id="B9"><mixed-citation xmlns:xlink="http://www.w3.org/1999/xlink" xlink:type="simple"><person-group><name name-style="western"><surname>Dalmas</surname><given-names>Rd</given-names></name></person-group> (<year>1917</year>) <article-title>Aragnées de Nouvelle Zélande.</article-title><source>Annales de la Société Entomologique de France</source><volume>86</volume>: <fpage>317</fpage>–<lpage>430</lpage>.</mixed-citation></ref><ref id="B4"><mixed-citation xmlns:xlink="http://www.w3.org/1999/xlink" xlink:type="simple"><person-group><name name-style="western"><surname>Bonnet</surname><given-names>P</given-names></name></person-group> (<year>1955</year>) <source>Bibliographia araneorum. 2 (1).</source><publisher-name>Douladoure</publisher-name>, <publisher-loc>Toulouse</publisher-loc>, <size units="page">918 pp</size>.</mixed-citation></ref><ref id="B30"><mixed-citation xmlns:xlink="http://www.w3.org/1999/xlink" xlink:type="simple"><person-group><name name-style="western"><surname>Rack</surname><given-names>G</given-names></name></person-group> (<year>1961</year>) <article-title>Die Entomologischen Sammlungen des Zoologischen Staatsinstituts und Zoologischen Museums Hamburg. II. Teil. <tp:taxon-name><tp:taxon-name-part taxon-name-part-type="subphylum">Chelicerata</tp:taxon-name-part></tp:taxon-name> II: <tp:taxon-name><tp:taxon-name-part taxon-name-part-type="order">Araneae</tp:taxon-name-part></tp:taxon-name>.</article-title><source>Mitteilungen des Hamburgischen Zoologischen Museums und Instituts</source><volume>59</volume>: <fpage>1</fpage>–<lpage>60</lpage>. <ext-link xlink:href="https://hamburg.leibniz-lib.de/sammlungen/zoologie/arachnologie/dokumente/rack-1961-katalog-araneae.pdf" ext-link-type="uri" xlink:type="simple">https://hamburg.leibniz-lib.de/sammlungen/zoologie/arachnologie/dokumente/rack-1961-katalog-araneae.pdf</ext-link></mixed-citation></ref><ref id="B29"><mixed-citation xmlns:xlink="http://www.w3.org/1999/xlink" xlink:type="simple"><person-group><name name-style="western"><surname>Paquin</surname><given-names>P</given-names></name><name name-style="western"><surname>Vink</surname><given-names>CJ</given-names></name><name name-style="western"><surname>Dupérré</surname><given-names>N</given-names></name><name name-style="western"><surname>Sirvid</surname><given-names>P</given-names></name><name name-style="western"><surname>Court</surname><given-names>DJ</given-names></name></person-group> (<year>2008</year>) <article-title>Nomina dubia and faunistic issues with New Zealand spiders (<tp:taxon-name><tp:taxon-name-part taxon-name-part-type="order">Araneae</tp:taxon-name-part></tp:taxon-name>).</article-title><source><tp:taxon-name><tp:taxon-name-part taxon-name-part-type="class">Insecta</tp:taxon-name-part></tp:taxon-name> Mundi</source><volume>46</volume>: <fpage>1</fpage>–<lpage>6</lpage>. <ext-link xlink:href="https://digitalcommons.unl.edu/insectamundi/574/" ext-link-type="uri" xlink:type="simple">https://digitalcommons.unl.edu/insectamundi/574/</ext-link></mixed-citation></ref><ref id="B36"><mixed-citation xmlns:xlink="http://www.w3.org/1999/xlink" xlink:type="simple">World Spider Catalog (<year>2022</year>) . Version 23.0. <ext-link xlink:href="http://wsc.nmbe.ch" ext-link-type="uri" xlink:type="simple">http://wsc.nmbe.ch</ext-link> [accessed 22 April 2022]</mixed-citation></ref></ref-list></tp:taxon-treatment>
