# Supplementary material for: ﻿Revision of the new Australasian orb-weaving spider genus Salsa (Araneae, Araneidae)
Source: Zookeys. 2022 May 20;1102:107–48. doi: 10.3897/zookeys.1102.82388 (PMC9848856; doi:10.3897/zookeys.1102.82388)
Supplement: XML Treatment for Salsa canalae [file zookeys.1102.82388-treatment4.xml]

<!DOCTYPE tp:taxon-treatment
  PUBLIC "-//TaxonX//DTD Taxonomic Treatment Publishing DTD v0 20100105//EN" "tax-treatment-NSO.dtd">
<tp:taxon-treatment xmlns:tp="http://www.plazi.org/taxpub"><tp:treatment-meta><kwd-group><label>Taxon classification</label><kwd>
                <named-content content-type="kingdom">Animalia</named-content>
              </kwd><kwd>
                <named-content content-type="order">Araneae</named-content>
              </kwd><kwd>
                <named-content content-type="family">Araneidae</named-content>
              </kwd></kwd-group><mixed-citation publication-type="journal"><person-group><name><surname>Framenau</surname><given-names>Volker W.</given-names></name><name><surname>de S. Castanheira</surname><given-names>Pedro</given-names></name></person-group><article-title>﻿Revision of the new Australasian orb-weaving spider genus <italic><tp:taxon-name><tp:taxon-name-part taxon-name-part-type="genus" reg="Salsa">Salsa</tp:taxon-name-part></tp:taxon-name></italic> (<tp:taxon-name><tp:taxon-name-part taxon-name-part-type="order">Araneae</tp:taxon-name-part></tp:taxon-name>, <tp:taxon-name><tp:taxon-name-part taxon-name-part-type="family">Araneidae</tp:taxon-name-part></tp:taxon-name>)</article-title><source>Zookeys</source><day>20</day><month>05</month><year>2022</year><volume>1102</volume><fpage>107</fpage><lpage>148</lpage><pub-id pub-id-type="doi">10.3897/zookeys.1102.82388</pub-id></mixed-citation></tp:treatment-meta><tp:nomenclature><label>﻿</label><tp:taxon-name>
              <object-id xmlns:xlink="http://www.w3.org/1999/xlink" content-type="arpha" xlink:type="simple">34549E3D-7219-5085-ACAA-DFFD56D02392</object-id>
              <tp:taxon-name-part taxon-name-part-type="genus" reg="Salsa">Salsa</tp:taxon-name-part>
              <tp:taxon-name-part taxon-name-part-type="species" reg="canalae">canalae</tp:taxon-name-part>
            </tp:taxon-name><tp:taxon-authority>(Berland, 1924)</tp:taxon-authority><tp:taxon-status xmlns:xlink="http://www.w3.org/1999/xlink" xlink:type="simple">comb. nov.</tp:taxon-status><xref ref-type="fig" rid="F5">Figs 5C</xref><xref ref-type="fig" rid="F12">, 12A–D</xref><xref ref-type="fig" rid="F13">, 13A–F</xref><xref ref-type="fig" rid="F14">, 14</xref><tp:nomenclature-citation-list><tp:nomenclature-citation><tp:taxon-name>
                  <tp:taxon-name-part taxon-name-part-type="genus" reg="Araneus">Araneus</tp:taxon-name-part>
                  <tp:taxon-name-part taxon-name-part-type="species" reg="canalae">canalae</tp:taxon-name-part>
                </tp:taxon-name><comment><xref ref-type="bibr" rid="B1">Berland 1924</xref>: 222, fig. 126, 127; <xref ref-type="bibr" rid="B2">Berland 1931</xref>: 666; <xref ref-type="bibr" rid="B3">Berland 1932</xref>: 296, 298–299.</comment></tp:nomenclature-citation><tp:nomenclature-citation><tp:taxon-name>
                  <tp:taxon-name-part taxon-name-part-type="genus" reg="Araneus">Araneus</tp:taxon-name-part>
                  <tp:taxon-name-part taxon-name-part-type="species" reg="canalensis">canalensis</tp:taxon-name-part>
                </tp:taxon-name><comment>Berland. <xref ref-type="bibr" rid="B4">Bonnet 1955</xref>: 459.</comment></tp:nomenclature-citation></tp:nomenclature-citation-list></tp:nomenclature><tp:treatment-sec sec-type="Type specimen" id="SECID0E41AI"><title>Type specimen.</title><p><bold><italic>Holotype</italic></bold> female, Mount Canala (<named-content xmlns:xlink="http://www.w3.org/1999/xlink" content-type="dwc:verbatimCoordinates" xlink:type="simple"><named-content content-type="geo-json" specific-use="{&#34;type&#34;:&#34;Point&#34;,&#34;coordinates&#34;:[165.966667,-21.516667]}" id="NCID0EL2AI" xlink:type="simple">21°31'S, 165°58'E</named-content></named-content>, New Cale­donia), F. Sarasin and J. Roux (NHMB 979a). Photographs examined.</p></tp:treatment-sec><tp:treatment-sec sec-type="material" id="SECID0EQ2AI"><title>Other material examined.</title><p>1 male, 7 females (in 8 records)(see Suppl. material <xref ref-type="supplementary-material" rid="S1">1</xref>).</p></tp:treatment-sec><tp:treatment-sec sec-type="diagnosis" id="SECID0E12AI"><title>Diagnosis.</title><p>Males of <italic><tp:taxon-name><tp:taxon-name-part taxon-name-part-type="genus" reg="Salsa">S.</tp:taxon-name-part><tp:taxon-name-part taxon-name-part-type="species" reg="canalae">canalae</tp:taxon-name-part></tp:taxon-name></italic> comb nov. shares with <italic><tp:taxon-name><tp:taxon-name-part taxon-name-part-type="genus" reg="Salsa">S.</tp:taxon-name-part><tp:taxon-name-part taxon-name-part-type="species" reg="tartara">tartara</tp:taxon-name-part></tp:taxon-name></italic> sp. nov. two patellar setae on the pedipalp (Fig. <xref ref-type="fig" rid="F12">12C, D</xref> vs. Fig. <xref ref-type="fig" rid="F22">22C, D</xref>). However, <italic><tp:taxon-name><tp:taxon-name-part taxon-name-part-type="genus" reg="Salsa">S.</tp:taxon-name-part><tp:taxon-name-part taxon-name-part-type="species" reg="canalae">canalae</tp:taxon-name-part></tp:taxon-name></italic> comb nov. is distinguished by prominent, heavily sclerotised conductor of <italic><tp:taxon-name><tp:taxon-name-part taxon-name-part-type="genus" reg="Salsa">S.</tp:taxon-name-part><tp:taxon-name-part taxon-name-part-type="species" reg="tartara">tartara</tp:taxon-name-part></tp:taxon-name></italic> sp. nov. which is short and inconspicuous in <italic><tp:taxon-name><tp:taxon-name-part taxon-name-part-type="genus" reg="Salsa">S.</tp:taxon-name-part><tp:taxon-name-part taxon-name-part-type="species" reg="canalae">canalae</tp:taxon-name-part></tp:taxon-name></italic> comb. nov. Female genitalia are most similar to those of <italic><tp:taxon-name><tp:taxon-name-part taxon-name-part-type="genus" reg="Salsa">S.</tp:taxon-name-part><tp:taxon-name-part taxon-name-part-type="species" reg="brisbanae">brisbanae</tp:taxon-name-part></tp:taxon-name></italic> comb. nov., but differ from those and other <italic><tp:taxon-name><tp:taxon-name-part taxon-name-part-type="genus" reg="Salsa">Salsa</tp:taxon-name-part></tp:taxon-name></italic> gen. nov. species by the epigyne scape, that is longer than the epigyne plate and exceeds its posterior margin (Fig. <xref ref-type="fig" rid="F13">13C, D</xref>).</p></tp:treatment-sec><tp:treatment-sec sec-type="redescription" id="SECID0EV5AI"><title>Redescription.</title><p><bold>Male</bold> (based on <named-content xmlns:xlink="http://www.w3.org/1999/xlink" content-type="dwc:institutional_code" xlink:title="Western Australian Museum, Perth" xlink:href="http://grbio.org/institution/western-australian-museum" xlink:type="simple">WAM</named-content> T75922) Total length 5.5. Carapace 2.9 long, 2.5 wide, pear-shaped and pale brown, covered with short white setae (Fig. <xref ref-type="fig" rid="F12">12A</xref>). Eye diameter <abbrev xmlns:xlink="http://www.w3.org/1999/xlink" xlink:title="anterior median eyes" id="ABBRID0EG6AI" xlink:type="simple">AME</abbrev> 0.20, <abbrev xmlns:xlink="http://www.w3.org/1999/xlink" xlink:title="anterior lateral eyes" id="ABBRID0EK6AI" xlink:type="simple">ALE</abbrev> 0.18, <abbrev xmlns:xlink="http://www.w3.org/1999/xlink" xlink:title="posterior median eyes" id="ABBRID0EO6AI" xlink:type="simple">PME</abbrev> 0.13, <abbrev xmlns:xlink="http://www.w3.org/1999/xlink" xlink:title="posterior lateral eyes" id="ABBRID0ES6AI" xlink:type="simple">PLE</abbrev> 0.11; row of eyes: <abbrev xmlns:xlink="http://www.w3.org/1999/xlink" xlink:title="anterior median eyes" id="ABBRID0EW6AI" xlink:type="simple">AME</abbrev> 0.54, <abbrev xmlns:xlink="http://www.w3.org/1999/xlink" xlink:title="posterior median eyes" id="ABBRID0E16AI" xlink:type="simple">PME</abbrev> 0.47, <abbrev xmlns:xlink="http://www.w3.org/1999/xlink" xlink:title="posterior lateral eyes" id="ABBRID0E56AI" xlink:type="simple">PLE</abbrev> 1.22. Chelicerae yellowish brown; with four promarginal teeth (second basal largest) and three retromarginal teeth (basal largest). Legs yellowish brown mottled in pale brown, bearing thick setae on patella, tibia and metatarsus (Fig. <xref ref-type="fig" rid="F12">12A, B</xref>). Leg formula I &gt; II &gt; IV &gt; III; length of segments (femur + patella + tibia + metatarsus + tarsus = total length): I – 2.8 + 1.2 + 2.2 + 1.7 + 0.9 = 8.8, II – 2.2 + 1.0 + 1.6 + 1.6 + 0.8 = 7.2, III – 1.4 + 0.6 + 0.8 + 0.8 + 0.5 = 4.1, IV – 2.1 + 0.9 + 1.5 + 1.5 + 0.7 = 6.7. Labium 0.31 long, 0.47, and endites yellowish brown, paler anteriorly (Fig. <xref ref-type="fig" rid="F12">12B</xref>). Sternum 1.3 long, 0.8 wide, yellowish brown mottled dark and bearing dark brown contour (Fig. <xref ref-type="fig" rid="F12">12B</xref>). Abdomen 2.5 long, 1.8 wide, with pointed conical posterior portion after spinnerets, dorsum, sides, and venter beige mottled in grey (Fig. <xref ref-type="fig" rid="F12">12A, B</xref>). Pedipalp (Fig. <xref ref-type="fig" rid="F12">12C, D</xref>) length of segments (femur + patella + tibia + cymbium = total length): 0.5 + 0.2 + 0.15 + 0.9 = 1.75; patella with two setae; paracymbium reduced and straight; median apophysis elongated, with a thick basal process, a notched apical section on an acute and apically curved rounded tip; conductor lobe small; terminal apophysis subrectangular, apically projected and inflated, bearing a finger-like lobe from its basis; conductor flat with sclerotised borders; embolus short and strong, very sclerotised.</p><fig id="F12" position="float" orientation="portrait"><object-id xmlns:xlink="http://www.w3.org/1999/xlink" content-type="doi" xlink:type="simple">10.3897/zookeys.1102.82388.figure12</object-id><object-id xmlns:xlink="http://www.w3.org/1999/xlink" content-type="arpha" xlink:type="simple">037EB2FD-D86C-5007-92D1-BF67FBF2AD0D</object-id><label>Figure 12.</label><caption><p><italic><tp:taxon-name><tp:taxon-name-part taxon-name-part-type="genus" reg="Salsa">Salsa</tp:taxon-name-part><tp:taxon-name-part taxon-name-part-type="species" reg="canalae">canalae</tp:taxon-name-part></tp:taxon-name></italic> Berland, 1924, comb. nov., male (<named-content xmlns:xlink="http://www.w3.org/1999/xlink" content-type="dwc:institutional_code" xlink:title="Western Australian Museum, Perth" xlink:href="http://grbio.org/institution/western-australian-museum" xlink:type="simple">WAM</named-content> T75922) <bold>A</bold> dorsal habitus <bold>B</bold> ventral habitus <bold>C</bold> left pedipalp, ventral view <bold>D</bold> left pedipalp, dorsal view. Scale bars: 2 mm (<bold>A, B</bold>); 0.2 mm (<bold>C, D</bold>).</p></caption><graphic xmlns:xlink="http://www.w3.org/1999/xlink" xlink:href="zookeys-1102-107_article-82388__-g012.jpg" position="float" orientation="portrait" xlink:type="simple" id="oo_686611.jpg"><uri content-type="original_file" xlink:type="simple">https://binary.pensoft.net/fig/686611</uri></graphic></fig><p><bold>Female</bold> (based on <named-content xmlns:xlink="http://www.w3.org/1999/xlink" content-type="dwc:institutional_code" xlink:title="Western Australian Museum, Perth" xlink:href="http://grbio.org/institution/western-australian-museum" xlink:type="simple">WAM</named-content> T75921): Total length 8.3. Carapace 3.5 long, 3.1 wide; dark brown and bearing long white setae throughout (Fig. <xref ref-type="fig" rid="F13">13A</xref>). Eye diameter <abbrev xmlns:xlink="http://www.w3.org/1999/xlink" xlink:title="anterior median eyes" id="ABBRID0EMCBI" xlink:type="simple">AME</abbrev> 0.20, <abbrev xmlns:xlink="http://www.w3.org/1999/xlink" xlink:title="anterior lateral eyes" id="ABBRID0EQCBI" xlink:type="simple">ALE</abbrev> 0.18, <abbrev xmlns:xlink="http://www.w3.org/1999/xlink" xlink:title="posterior median eyes" id="ABBRID0EUCBI" xlink:type="simple">PME</abbrev> 0.14, <abbrev xmlns:xlink="http://www.w3.org/1999/xlink" xlink:title="posterior lateral eyes" id="ABBRID0EYCBI" xlink:type="simple">PLE</abbrev> 0.13; row of eyes: <abbrev xmlns:xlink="http://www.w3.org/1999/xlink" xlink:title="anterior median eyes" id="ABBRID0E3CBI" xlink:type="simple">AME</abbrev> 0.52, <abbrev xmlns:xlink="http://www.w3.org/1999/xlink" xlink:title="posterior median eyes" id="ABBRID0EADBI" xlink:type="simple">PME</abbrev> 0.45, <abbrev xmlns:xlink="http://www.w3.org/1999/xlink" xlink:title="posterior lateral eyes" id="ABBRID0EEDBI" xlink:type="simple">PLE</abbrev> 1.88. Chelicerae dark brown, four promarginal teeth (apical and basal largest), and three retromarginal (basal largest). Legs orange-brown, slightly darker on femur and joints (Fig. <xref ref-type="fig" rid="F13">13A, B</xref>). Pedipalp length of segments (femur + patella + tibia + tarsus = total length): 1.0 + 0.5 + 0.7 +1.1 = 3.3. Leg formula I &gt; II &gt; IV &gt; III; length of segments (femur + patella + tibia + metatarsus + tarsus = total length): I – 3.2 + 1.4 + 2.7 + 2.4 + 1.1 = 10.8, II – 2.8 + 1.5 + 2.2 + 2.2 + 0.9 = 9.6, III – 1.9 + 0.9 + 1.0 + 1.0 + 0.7 = 5.5, IV – 2.8 + 1.2 + 2.0 + 2.1 + 0.9 = 9.0. Labium 0.54 long, 0.86 wide and endites dark brown, beige on anterior border (Fig. <xref ref-type="fig" rid="F13">13B</xref>). Sternum 1.5 long, 1.5 wide and brown (Fig. <xref ref-type="fig" rid="F13">13B</xref>). Abdomen 5.5 long, 5.2 wide; dorsum with beige background brindled in olive-grey (Fig. <xref ref-type="fig" rid="F13">13A</xref>); sides olive-grey (Fig. <xref ref-type="fig" rid="F13">13B</xref>); venter olive-grey with two thick rounded white patches (Fig. <xref ref-type="fig" rid="F13">13B</xref>). Epigyne subquadrate with broadly rounded antero-lateral borders and wide atrium and basis (Fig. <xref ref-type="fig" rid="F13">13C, D</xref>); scape almost twice the length of epigyne base, from a slightly wide base gradually narrowing a thin section (Fig. <xref ref-type="fig" rid="F13">13C–E</xref>); central division goblet-like, very wide anteriorly, ca. as wide as the epigyne base, and tapering basally (Fig. <xref ref-type="fig" rid="F13">13F</xref>); spermathecae oval and apart by more than its diameter (Fig. <xref ref-type="fig" rid="F5">5C</xref>).</p></tp:treatment-sec><tp:treatment-sec sec-type="variation" id="SECID0EQEBI"><title>Variation.</title><p>Only one male was available for measurements (see above); female total lengths 5.8 and 6.4 (<italic>n</italic> = 2). All our specimens were of very similar colouration, but <xref ref-type="bibr" rid="B3">Berland (1932)</xref> reported numerous females with considerable colour variations, specifically of the abdomen, without providing any further detail.</p></tp:treatment-sec><tp:treatment-sec sec-type="Life history and habitat preferences" id="SECID0E3EBI"><title>Life history and habitat preferences.</title><p>The mature male described here was found in April, mature females examined between February and June; however, specimen numbers are too small to confidently interpret the phenology of the species. There was no information on habitat with any specimen labels.</p></tp:treatment-sec><tp:treatment-sec sec-type="distribution" id="SECID0EBFBI"><title>Distribution.</title><p>Distributed throughout New Caledonia (Fig. <xref ref-type="fig" rid="F14">14</xref>), including Nouméa (cited in <xref ref-type="bibr" rid="B3">Berland 1932</xref>).</p><fig id="F13" position="float" orientation="portrait"><object-id xmlns:xlink="http://www.w3.org/1999/xlink" content-type="doi" xlink:type="simple">10.3897/zookeys.1102.82388.figure13</object-id><object-id xmlns:xlink="http://www.w3.org/1999/xlink" content-type="arpha" xlink:type="simple">A79D047A-F01B-554B-B5CC-72F6E788A215</object-id><label>Figure 13.</label><caption><p><italic><tp:taxon-name><tp:taxon-name-part taxon-name-part-type="genus" reg="Salsa">Salsa</tp:taxon-name-part><tp:taxon-name-part taxon-name-part-type="species" reg="canalae">canalae</tp:taxon-name-part></tp:taxon-name></italic> Berland, 1924, comb. nov., female <bold>A</bold> dorsal habitus (<named-content xmlns:xlink="http://www.w3.org/1999/xlink" content-type="dwc:institutional_code" xlink:title="Western Australian Museum, Perth" xlink:href="http://grbio.org/institution/western-australian-museum" xlink:type="simple">WAM</named-content> T75921) <bold>B</bold> ventral habitus (<named-content xmlns:xlink="http://www.w3.org/1999/xlink" content-type="dwc:institutional_code" xlink:title="Western Australian Museum, Perth" xlink:href="http://grbio.org/institution/western-australian-museum" xlink:type="simple">WAM</named-content> T75921) <bold>C</bold> epigyne, ventral view (<named-content xmlns:xlink="http://www.w3.org/1999/xlink" content-type="dwc:institutional_code" xlink:title="Western Australian Museum, Perth" xlink:href="http://grbio.org/institution/western-australian-museum" xlink:type="simple">WAM</named-content> T75921) <bold>D</bold> epigyne variation, ventral view (<named-content xmlns:xlink="http://www.w3.org/1999/xlink" content-type="dwc:institutional_code" xlink:title="Western Australian Museum, Perth" xlink:href="http://grbio.org/institution/western-australian-museum" xlink:type="simple">WAM</named-content> T75923) <bold>E</bold> epigyne variation, lateral view (<named-content xmlns:xlink="http://www.w3.org/1999/xlink" content-type="dwc:institutional_code" xlink:title="Western Australian Museum, Perth" xlink:href="http://grbio.org/institution/western-australian-museum" xlink:type="simple">WAM</named-content> T75923) <bold>F</bold> epigyne variation, posterior view (<named-content xmlns:xlink="http://www.w3.org/1999/xlink" content-type="dwc:institutional_code" xlink:title="Western Australian Museum, Perth" xlink:href="http://grbio.org/institution/western-australian-museum" xlink:type="simple">WAM</named-content> T75923). Scale bars: 2 mm (<bold>A, B</bold>); 0.2 mm (<bold>C–F</bold>).</p></caption><graphic xmlns:xlink="http://www.w3.org/1999/xlink" xlink:href="zookeys-1102-107_article-82388__-g013.jpg" position="float" orientation="portrait" xlink:type="simple" id="oo_686612.jpg"><uri content-type="original_file" xlink:type="simple">https://binary.pensoft.net/fig/686612</uri></graphic></fig><fig id="F14" position="float" orientation="portrait"><object-id xmlns:xlink="http://www.w3.org/1999/xlink" content-type="doi" xlink:type="simple">10.3897/zookeys.1102.82388.figure14</object-id><object-id xmlns:xlink="http://www.w3.org/1999/xlink" content-type="arpha" xlink:type="simple">AF233E01-C43C-50E8-A28B-7192122307A7</object-id><label>Figure 14.</label><caption><p>Distribution records of <italic><tp:taxon-name><tp:taxon-name-part taxon-name-part-type="genus" reg="Salsa">Salsa</tp:taxon-name-part><tp:taxon-name-part taxon-name-part-type="species" reg="canalae">canalae</tp:taxon-name-part></tp:taxon-name></italic> Berland, 1924, comb. nov. in New Caledonia.</p></caption><graphic xmlns:xlink="http://www.w3.org/1999/xlink" xlink:href="zookeys-1102-107_article-82388__-g014.jpg" position="float" orientation="portrait" xlink:type="simple" id="oo_686613.jpg"><uri content-type="original_file" xlink:type="simple">https://binary.pensoft.net/fig/686613</uri></graphic></fig></tp:treatment-sec><tp:treatment-sec><!--Section generated to contain objects referenced in tp:taxon-treatment.--><fig id="F5" position="float" orientation="portrait"><object-id xmlns:xlink="http://www.w3.org/1999/xlink" content-type="doi" xlink:type="simple">10.3897/zookeys.1102.82388.figure5</object-id><object-id xmlns:xlink="http://www.w3.org/1999/xlink" content-type="arpha" xlink:type="simple">94DF0D0B-3D97-5BA1-BB23-6609241DEFAF</object-id><label>Figure 5.</label><caption><p><italic><tp:taxon-name><tp:taxon-name-part taxon-name-part-type="genus" reg="Salsa">Salsa</tp:taxon-name-part></tp:taxon-name></italic> gen. nov. female epigynes, cleared posterior view <bold>A</bold><italic><tp:taxon-name><tp:taxon-name-part taxon-name-part-type="genus" reg="Salsa">S.</tp:taxon-name-part><tp:taxon-name-part taxon-name-part-type="species" reg="fuliginata">fuliginata</tp:taxon-name-part></tp:taxon-name></italic> (L. Koch, 1872), comb. nov. (<named-content xmlns:xlink="http://www.w3.org/1999/xlink" content-type="dwc:institutional_code" xlink:title="La Trobe University, Bendigo" xlink:href="http://grbio.org/institution/la-trobe-university" xlink:type="simple">CVIC</named-content> 173) <bold>B</bold><italic><tp:taxon-name><tp:taxon-name-part taxon-name-part-type="genus" reg="Salsa">S.</tp:taxon-name-part><tp:taxon-name-part taxon-name-part-type="species" reg="brisbanae">brisbanae</tp:taxon-name-part></tp:taxon-name></italic> (L. Koch, 1867), comb. nov. (<named-content xmlns:xlink="http://www.w3.org/1999/xlink" content-type="dwc:institutional_code" xlink:title="Australian Museum, Sydney" xlink:href="http://grbio.org/institution/australian-museum" xlink:type="simple">AM</named-content> KS.131087) <bold>C</bold><italic><tp:taxon-name><tp:taxon-name-part taxon-name-part-type="genus" reg="Salsa">S.</tp:taxon-name-part><tp:taxon-name-part taxon-name-part-type="species" reg="canalae">canalae</tp:taxon-name-part></tp:taxon-name></italic> comb. nov. Berland, 1924, comb. nov. (<named-content xmlns:xlink="http://www.w3.org/1999/xlink" content-type="dwc:institutional_code" xlink:title="Western Australian Museum, Perth" xlink:href="http://grbio.org/institution/western-australian-museum" xlink:type="simple">WAM</named-content> T75921) <bold>D</bold><italic><tp:taxon-name><tp:taxon-name-part taxon-name-part-type="genus" reg="Salsa">S.</tp:taxon-name-part><tp:taxon-name-part taxon-name-part-type="species" reg="recherchensis">recherchensis</tp:taxon-name-part></tp:taxon-name></italic> (Main, 1954), comb. nov. (<named-content xmlns:xlink="http://www.w3.org/1999/xlink" content-type="dwc:institutional_code" xlink:title="Western Australian Museum, Perth" xlink:href="http://grbio.org/institution/western-australian-museum" xlink:type="simple">WAM</named-content> T77362) <bold>E</bold><italic><tp:taxon-name><tp:taxon-name-part taxon-name-part-type="genus" reg="Salsa">S.</tp:taxon-name-part><tp:taxon-name-part taxon-name-part-type="species" reg="rueda">rueda</tp:taxon-name-part></tp:taxon-name></italic> sp. nov. <bold>F</bold><italic><tp:taxon-name><tp:taxon-name-part taxon-name-part-type="genus" reg="Salsa">S.</tp:taxon-name-part><tp:taxon-name-part taxon-name-part-type="species" reg="tartara">tartara</tp:taxon-name-part></tp:taxon-name></italic> sp. nov. (<named-content xmlns:xlink="http://www.w3.org/1999/xlink" content-type="dwc:institutional_code" xlink:title="Australian Museum, Sydney" xlink:href="http://grbio.org/institution/australian-museum" xlink:type="simple">AM</named-content> KS.7061). Scale bars: 0.2 mm.</p></caption><graphic xmlns:xlink="http://www.w3.org/1999/xlink" xlink:href="zookeys-1102-107_article-82388__-g005.jpg" position="float" orientation="portrait" xlink:type="simple" id="oo_686604.jpg"><uri content-type="original_file" xlink:type="simple">https://binary.pensoft.net/fig/686604</uri></graphic></fig><supplementary-material xmlns:xlink="http://www.w3.org/1999/xlink" id="S1" position="float" orientation="portrait" xlink:type="simple"><object-id content-type="doi" xlink:type="simple">10.3897/zookeys.1102.82388.suppl1</object-id><object-id content-type="zenodo_dep_id" xlink:type="simple">7077077</object-id><object-id content-type="arpha" xlink:type="simple">D9D60BE8-2F1C-58FB-A3AF-99607946132C</object-id><label>Supplementary material 1</label><caption><p>Other material examined</p></caption><statement content-type="dataType"><label>Data type</label><p>docx file</p></statement><statement content-type="notes"><label>Explanation note</label><p>Other material examined: <italic><tp:taxon-name><tp:taxon-name-part taxon-name-part-type="genus" reg="Salsa">Salsa</tp:taxon-name-part><tp:taxon-name-part taxon-name-part-type="species" reg="fuliginata">fuliginata</tp:taxon-name-part></tp:taxon-name></italic> comb. nov., <italic><tp:taxon-name><tp:taxon-name-part taxon-name-part-type="genus" reg="Salsa">Salsa</tp:taxon-name-part><tp:taxon-name-part taxon-name-part-type="species" reg="brisbanae">brisbanae</tp:taxon-name-part></tp:taxon-name></italic> comb. nov., <italic><tp:taxon-name><tp:taxon-name-part taxon-name-part-type="genus" reg="Salsa">Salsa</tp:taxon-name-part><tp:taxon-name-part taxon-name-part-type="species" reg="canalae">canalae</tp:taxon-name-part></tp:taxon-name></italic> comb. nov., <italic><tp:taxon-name><tp:taxon-name-part taxon-name-part-type="genus" reg="Salsa">Salsa</tp:taxon-name-part><tp:taxon-name-part taxon-name-part-type="species" reg="recherchensis">recherchensis</tp:taxon-name-part></tp:taxon-name></italic> comb. nov., <italic><tp:taxon-name><tp:taxon-name-part taxon-name-part-type="genus" reg="Salsa">Salsa</tp:taxon-name-part><tp:taxon-name-part taxon-name-part-type="species" reg="rueda">rueda</tp:taxon-name-part></tp:taxon-name></italic> sp. nov., <italic><tp:taxon-name><tp:taxon-name-part taxon-name-part-type="genus" reg="Salsa">Salsa</tp:taxon-name-part><tp:taxon-name-part taxon-name-part-type="species" reg="tartara">tartara</tp:taxon-name-part></tp:taxon-name></italic> sp. nov.</p></statement><media xlink:href="zookeys-1102-107_article-82388__-s001.docx" mimetype="application" mime-subtype="vnd.openxmlformats-officedocument.wordprocessingml.document" position="float" orientation="portrait" xlink:type="simple" id="oo_686623.docx"><uri content-type="original_file" xlink:type="simple">https://binary.pensoft.net/file/686623</uri></media><permissions><license xlink:type="simple"><license-p>This dataset is made available under the Open Database License (http://opendatacommons.org/licenses/odbl/1.0/). The Open Database License (ODbL) is a license agreement intended to allow users to freely share, modify, and use this Dataset while maintaining this same freedom for others, provided that the original source and author(s) are credited.</license-p></license></permissions><attrib specific-use="authors">Volker W. Framenau, Pedro de S. Castanheira</attrib></supplementary-material><fig id="F22" position="float" orientation="portrait"><object-id xmlns:xlink="http://www.w3.org/1999/xlink" content-type="doi" xlink:type="simple">10.3897/zookeys.1102.82388.figure22</object-id><object-id xmlns:xlink="http://www.w3.org/1999/xlink" content-type="arpha" xlink:type="simple">AFF5AE82-FEB1-5D93-B2DF-343E0ED6C834</object-id><label>Figure 22.</label><caption><p><italic><tp:taxon-name><tp:taxon-name-part taxon-name-part-type="genus" reg="Salsa">Salsa</tp:taxon-name-part><tp:taxon-name-part taxon-name-part-type="species" reg="tartara">tartara</tp:taxon-name-part></tp:taxon-name></italic> sp. nov., male holotype (<named-content xmlns:xlink="http://www.w3.org/1999/xlink" content-type="dwc:institutional_code" xlink:title="Australian Museum, Sydney" xlink:href="http://grbio.org/institution/australian-museum" xlink:type="simple">AM</named-content> KS.70737) <bold>A</bold> dorsal habitus <bold>B</bold> ventral habitus <bold>C</bold> left pedipalp, ventral view <bold>D</bold> left pedipalp, dorsal view. Scale bars: 2 mm (<bold>A, B</bold>); 0.2 mm (<bold>C, D</bold>).</p></caption><graphic xmlns:xlink="http://www.w3.org/1999/xlink" xlink:href="zookeys-1102-107_article-82388__-g022.jpg" position="float" orientation="portrait" xlink:type="simple" id="oo_686621.jpg"><uri content-type="original_file" xlink:type="simple">https://binary.pensoft.net/fig/686621</uri></graphic></fig></tp:treatment-sec><ref-list><ref id="B1"><mixed-citation xmlns:xlink="http://www.w3.org/1999/xlink" xlink:type="simple"><person-group><name name-style="western"><surname>Berland</surname><given-names>L</given-names></name></person-group> (<year>1924</year>) <article-title>Araigées de la Nouvelle-Calédonie et des Iles Loyalty. Nova Caledonia.</article-title><source>Zoologie</source><volume>3</volume>: <fpage>159</fpage>–<lpage>255</lpage>. <ext-link xlink:href="https://www.biodiversitylibrary.org/part/41179" ext-link-type="uri" xlink:type="simple">https://www.biodiversitylibrary.org/part/41179</ext-link></mixed-citation></ref><ref id="B2"><mixed-citation xmlns:xlink="http://www.w3.org/1999/xlink" xlink:type="simple"><person-group><name name-style="western"><surname>Berland</surname><given-names>L</given-names></name></person-group> (<year>1931</year>) <article-title>Sur quelques araignées envoyées de Nouvelle Calédonie par M. Risbec.</article-title><source>Bulletin du Muséum National d'Histoire Naturelle</source><volume>3</volume>(<issue>2</issue>): <fpage>666</fpage>–<lpage>672</lpage>. <ext-link xlink:href="https://www.biodiversitylibrary.org/partpdf/329247" ext-link-type="uri" xlink:type="simple">https://www.biodiversitylibrary.org/partpdf/329247</ext-link></mixed-citation></ref><ref id="B3"><mixed-citation xmlns:xlink="http://www.w3.org/1999/xlink" xlink:type="simple"><person-group><name name-style="western"><surname>Berland</surname><given-names>M</given-names></name></person-group> (<year>1932</year>) <article-title>Araignées recueillies en Nouvelle-Calédonie par M. T. D. A. Cockerell.</article-title><source>Records of the Australian Museum</source><volume>18</volume>(<issue>6</issue>): <fpage>295</fpage>–<lpage>299</lpage>. <ext-link xlink:href="10.3853/j.0067-1975.18.1932.732" ext-link-type="doi" xlink:type="simple">https://doi.org/10.3853/j.0067-1975.18.1932.732</ext-link></mixed-citation></ref><ref id="B4"><mixed-citation xmlns:xlink="http://www.w3.org/1999/xlink" xlink:type="simple"><person-group><name name-style="western"><surname>Bonnet</surname><given-names>P</given-names></name></person-group> (<year>1955</year>) <source>Bibliographia araneorum. 2 (1).</source><publisher-name>Douladoure</publisher-name>, <publisher-loc>Toulouse</publisher-loc>, <size units="page">918 pp</size>.</mixed-citation></ref></ref-list></tp:taxon-treatment>
