# Supplementary material for: ﻿Revision of the new Australasian orb-weaving spider genus Salsa (Araneae, Araneidae)
Source: Zookeys. 2022 May 20;1102:107–48. doi: 10.3897/zookeys.1102.82388 (PMC9848856; doi:10.3897/zookeys.1102.82388)
Supplement: XML Treatment for Salsa neneba [file zookeys.1102.82388-treatment5.xml]

<!DOCTYPE tp:taxon-treatment
  PUBLIC "-//TaxonX//DTD Taxonomic Treatment Publishing DTD v0 20100105//EN" "tax-treatment-NSO.dtd">
<tp:taxon-treatment xmlns:tp="http://www.plazi.org/taxpub"><tp:treatment-meta><kwd-group><label>Taxon classification</label><kwd>
                <named-content content-type="kingdom">Animalia</named-content>
              </kwd><kwd>
                <named-content content-type="order">Araneae</named-content>
              </kwd><kwd>
                <named-content content-type="family">Araneidae</named-content>
              </kwd></kwd-group><mixed-citation publication-type="journal"><person-group><name><surname>Framenau</surname><given-names>Volker W.</given-names></name><name><surname>de S. Castanheira</surname><given-names>Pedro</given-names></name></person-group><article-title>﻿Revision of the new Australasian orb-weaving spider genus <italic><tp:taxon-name><tp:taxon-name-part taxon-name-part-type="genus" reg="Salsa">Salsa</tp:taxon-name-part></tp:taxon-name></italic> (<tp:taxon-name><tp:taxon-name-part taxon-name-part-type="order">Araneae</tp:taxon-name-part></tp:taxon-name>, <tp:taxon-name><tp:taxon-name-part taxon-name-part-type="family">Araneidae</tp:taxon-name-part></tp:taxon-name>)</article-title><source>Zookeys</source><day>20</day><month>05</month><year>2022</year><volume>1102</volume><fpage>107</fpage><lpage>148</lpage><pub-id pub-id-type="doi">10.3897/zookeys.1102.82388</pub-id></mixed-citation></tp:treatment-meta><tp:nomenclature><label>﻿</label><tp:taxon-name>
              <object-id xmlns:xlink="http://www.w3.org/1999/xlink" content-type="arpha" xlink:type="simple">522C98A1-F781-5188-8BD6-67AC3ED092B6</object-id>
              <tp:taxon-name-part taxon-name-part-type="genus" reg="Salsa">Salsa</tp:taxon-name-part>
              <tp:taxon-name-part taxon-name-part-type="species" reg="neneba">neneba</tp:taxon-name-part>
              <object-id xmlns:xlink="http://www.w3.org/1999/xlink" content-type="zoobank" xlink:type="simple">http://zoobank.org/BB329767-2803-47B2-9EF1-EDD0D35CE775</object-id>
            </tp:taxon-name><tp:taxon-status xmlns:xlink="http://www.w3.org/1999/xlink" xlink:type="simple">sp. nov.</tp:taxon-status><xref ref-type="fig" rid="F15">Figs 15A–C</xref><xref ref-type="fig" rid="F16">, 16</xref></tp:nomenclature><tp:treatment-sec sec-type="Type specimen" id="SECID0E5JBI"><title>Type specimen.</title><p><bold><italic>Holotype</italic></bold> female, Neneba (<named-content xmlns:xlink="http://www.w3.org/1999/xlink" content-type="dwc:verbatimCoordinates" xlink:type="simple"><named-content content-type="geo-json" specific-use="{&#34;type&#34;:&#34;Point&#34;,&#34;coordinates&#34;:[147.500000,-8.750000]}" id="NCID0EMKBI" xlink:type="simple">8°45'S, 147°30'E</named-content></named-content>, Papua New Guinea), 9 November 1896 (<named-content xmlns:xlink="http://www.w3.org/1999/xlink" content-type="dwc:institutional_code" xlink:title="Queensland Museum, Brisbane" xlink:href="http://grbio.org/institution/queensland-museum-brisbane" xlink:type="simple">QM</named-content> S111920).</p></tp:treatment-sec><tp:treatment-sec sec-type="material" id="SECID0EWKBI"><title>Other material examined.</title><p>Only known from holotype.</p></tp:treatment-sec><tp:treatment-sec sec-type="etymology" id="SECID0E2KBI"><title>Etymology.</title><p>The specific epithet is a noun in apposition referring to the type locality.</p></tp:treatment-sec><tp:treatment-sec sec-type="diagnosis" id="SECID0EALBI"><title>Diagnosis.</title><p>Males of <italic><tp:taxon-name><tp:taxon-name-part taxon-name-part-type="genus" reg="Salsa">S.</tp:taxon-name-part><tp:taxon-name-part taxon-name-part-type="species" reg="neneba">neneba</tp:taxon-name-part></tp:taxon-name></italic> sp. nov. are unknown. Genitalia of female specimens of <italic><tp:taxon-name><tp:taxon-name-part taxon-name-part-type="genus" reg="Salsa">S.</tp:taxon-name-part><tp:taxon-name-part taxon-name-part-type="species" reg="neneba">neneba</tp:taxon-name-part></tp:taxon-name></italic> sp. nov. can be recognised by the somewhat sinuous antero-lateral edges of the epigyne plate and the transverse edges in the atrium (Fig. <xref ref-type="fig" rid="F15">15C</xref>).</p></tp:treatment-sec><tp:treatment-sec sec-type="description" id="SECID0EAMBI"><title>Description.</title><p><bold>Male.</bold> Unknown.</p><p><bold>Female</bold> (based on holotype, <named-content xmlns:xlink="http://www.w3.org/1999/xlink" content-type="dwc:institutional_code" xlink:title="Queensland Museum, Brisbane" xlink:href="http://grbio.org/institution/queensland-museum-brisbane" xlink:type="simple">QM</named-content> S111920): Total length 10.5. Carapace 4.5 long, 3.2 wide; dark reddish brown and covered by white setae anteriorly from fovea (Fig. <xref ref-type="fig" rid="F15">15A</xref>). Eye diameter <abbrev xmlns:xlink="http://www.w3.org/1999/xlink" xlink:title="anterior median eyes" id="ABBRID0EVMBI" xlink:type="simple">AME</abbrev> 0.23, <abbrev xmlns:xlink="http://www.w3.org/1999/xlink" xlink:title="anterior lateral eyes" id="ABBRID0EZMBI" xlink:type="simple">ALE</abbrev> 0.18, <abbrev xmlns:xlink="http://www.w3.org/1999/xlink" xlink:title="posterior median eyes" id="ABBRID0E4MBI" xlink:type="simple">PME</abbrev> 0.20, <abbrev xmlns:xlink="http://www.w3.org/1999/xlink" xlink:title="posterior lateral eyes" id="ABBRID0EBNBI" xlink:type="simple">PLE</abbrev> 0.16; row of eyes: <abbrev xmlns:xlink="http://www.w3.org/1999/xlink" xlink:title="anterior median eyes" id="ABBRID0EFNBI" xlink:type="simple">AME</abbrev> 0.68, <abbrev xmlns:xlink="http://www.w3.org/1999/xlink" xlink:title="posterior median eyes" id="ABBRID0EJNBI" xlink:type="simple">PME</abbrev> 0.56, <abbrev xmlns:xlink="http://www.w3.org/1999/xlink" xlink:title="posterior lateral eyes" id="ABBRID0ENNBI" xlink:type="simple">PLE</abbrev> 2.25. Chelicerae reddish brown, four promarginal teeth (apical and second basal largest) and three retromarginal teeth (apical smallest). Legs yellowish brown, femora slightly darker (Fig. <xref ref-type="fig" rid="F15">15A, B</xref>). Pedipalp length of segments (femur + patella + tibia + tarsus = total length): 1.2 + 0.5 + 0.8 + 1.1 = 3.6. Leg formula I &gt; II &gt; IV &gt; III; length of segments (femur + patella + tibia + metatarsus + tarsus = total length): I – 3.8 + 1.7 + 3.2 + 2.8 + 1.0 = 12.5, II – 3.5 + 1.6 + 2.6 + 2.6 + 0.9 = 11.2, III – 2.1 + 1.0 + 1.2 + 1.3 + 0.7 = 6.3, IV – 3.3 + 1.4 + 2.3 + 2.3 + 0.8 = 10.1. Labium 0.58 long, 0.77 wide, reddish brown; endites reddish brown (Fig. <xref ref-type="fig" rid="F15">15B</xref>). Sternum 2.0 long, 1.8 wide, reddish brown (Fig. <xref ref-type="fig" rid="F15">15B</xref>). Abdomen 6.1 long, 5.0 wide; posterior hump distinct (Fig. <xref ref-type="fig" rid="F15">15A, B</xref>); dorsum colouration poorly preserved, beige with indistinct greyish folium pattern (Fig. <xref ref-type="fig" rid="F15">15A</xref>); venter olive-brown with two spindle-shaped pale lateral bands (Fig. <xref ref-type="fig" rid="F15">15B</xref>). Epigyne ca. as long as wide, with sinuous antero-lateral borders and transvers ridges within the atrium (Fig. <xref ref-type="fig" rid="F15">15C</xref>); scape slightly longer than half the length of the epigyne base, slightly narrowest centrally (Fig. <xref ref-type="fig" rid="F15">15C</xref>); epigyne not dissected to investigate posterior and internal morphology as only known from fragile holotype.</p></tp:treatment-sec><tp:treatment-sec sec-type="variation" id="SECID0EROBI"><title>Variation.</title><p>Only known from holotype.</p></tp:treatment-sec><tp:treatment-sec sec-type="Life history and habitat preferences" id="SECID0EWOBI"><title>Life history and habitat preferences.</title><p>Unknown.</p></tp:treatment-sec><tp:treatment-sec sec-type="distribution" id="SECID0E2OBI"><title>Distribution.</title><p>Currently only known from type locality, Neneba in Papua New Guinea (Fig. <xref ref-type="fig" rid="F16">16</xref>).</p><fig id="F15" position="float" orientation="portrait"><object-id xmlns:xlink="http://www.w3.org/1999/xlink" content-type="doi" xlink:type="simple">10.3897/zookeys.1102.82388.figure15</object-id><object-id xmlns:xlink="http://www.w3.org/1999/xlink" content-type="arpha" xlink:type="simple">650A42D4-DE3F-545D-A296-3CB4A3BF3671</object-id><label>Figure 15.</label><caption><p><italic><tp:taxon-name><tp:taxon-name-part taxon-name-part-type="genus" reg="Salsa">Salsa</tp:taxon-name-part><tp:taxon-name-part taxon-name-part-type="species" reg="neneba">neneba</tp:taxon-name-part></tp:taxon-name></italic> sp. nov., female holotype (<named-content xmlns:xlink="http://www.w3.org/1999/xlink" content-type="dwc:institutional_code" xlink:title="Queensland Museum, Brisbane" xlink:href="http://grbio.org/institution/queensland-museum-brisbane" xlink:type="simple">QM</named-content> S111920) <bold>A</bold> dorsal habitus <bold>B</bold> ventral habitus <bold>C</bold> epigyne, ventral view. Scale bars: 5 mm (<bold>A, B</bold>); 0.1 mm (<bold>C</bold>).</p></caption><graphic xmlns:xlink="http://www.w3.org/1999/xlink" xlink:href="zookeys-1102-107_article-82388__-g015.jpg" position="float" orientation="portrait" xlink:type="simple" id="oo_686614.jpg"><uri content-type="original_file" xlink:type="simple">https://binary.pensoft.net/fig/686614</uri></graphic></fig><fig id="F16" position="float" orientation="portrait"><object-id xmlns:xlink="http://www.w3.org/1999/xlink" content-type="doi" xlink:type="simple">10.3897/zookeys.1102.82388.figure16</object-id><object-id xmlns:xlink="http://www.w3.org/1999/xlink" content-type="arpha" xlink:type="simple">F7BA47AE-8A7E-5927-8B9B-008AC4C604E3</object-id><label>Figure 16.</label><caption><p>Distribution records of <italic><tp:taxon-name><tp:taxon-name-part taxon-name-part-type="genus" reg="Salsa">Salsa</tp:taxon-name-part><tp:taxon-name-part taxon-name-part-type="species" reg="neneba">neneba</tp:taxon-name-part></tp:taxon-name></italic> sp. nov.</p></caption><graphic xmlns:xlink="http://www.w3.org/1999/xlink" xlink:href="zookeys-1102-107_article-82388__-g016.jpg" position="float" orientation="portrait" xlink:type="simple" id="oo_686615.jpg"><uri content-type="original_file" xlink:type="simple">https://binary.pensoft.net/fig/686615</uri></graphic></fig></tp:treatment-sec></tp:taxon-treatment>
