# Supplementary material for: ﻿Revision of the new Australasian orb-weaving spider genus Salsa (Araneae, Araneidae)
Source: Zookeys. 2022 May 20;1102:107–48. doi: 10.3897/zookeys.1102.82388 (PMC9848856; doi:10.3897/zookeys.1102.82388)
Supplement: XML Treatment for Salsa recherchensis [file zookeys.1102.82388-treatment6.xml]

<!DOCTYPE tp:taxon-treatment
  PUBLIC "-//TaxonX//DTD Taxonomic Treatment Publishing DTD v0 20100105//EN" "tax-treatment-NSO.dtd">
<tp:taxon-treatment xmlns:tp="http://www.plazi.org/taxpub"><tp:treatment-meta><kwd-group><label>Taxon classification</label><kwd>
                <named-content content-type="kingdom">Animalia</named-content>
              </kwd><kwd>
                <named-content content-type="order">Araneae</named-content>
              </kwd><kwd>
                <named-content content-type="family">Araneidae</named-content>
              </kwd></kwd-group><mixed-citation publication-type="journal"><person-group><name><surname>Framenau</surname><given-names>Volker W.</given-names></name><name><surname>de S. Castanheira</surname><given-names>Pedro</given-names></name></person-group><article-title>﻿Revision of the new Australasian orb-weaving spider genus <italic><tp:taxon-name><tp:taxon-name-part taxon-name-part-type="genus" reg="Salsa">Salsa</tp:taxon-name-part></tp:taxon-name></italic> (<tp:taxon-name><tp:taxon-name-part taxon-name-part-type="order">Araneae</tp:taxon-name-part></tp:taxon-name>, <tp:taxon-name><tp:taxon-name-part taxon-name-part-type="family">Araneidae</tp:taxon-name-part></tp:taxon-name>)</article-title><source>Zookeys</source><day>20</day><month>05</month><year>2022</year><volume>1102</volume><fpage>107</fpage><lpage>148</lpage><pub-id pub-id-type="doi">10.3897/zookeys.1102.82388</pub-id></mixed-citation></tp:treatment-meta><tp:nomenclature><label>﻿</label><tp:taxon-name>
              <object-id xmlns:xlink="http://www.w3.org/1999/xlink" content-type="arpha" xlink:type="simple">4F086C14-0D76-547B-98A7-3EC1F4888CFC</object-id>
              <tp:taxon-name-part taxon-name-part-type="genus" reg="Salsa">Salsa</tp:taxon-name-part>
              <tp:taxon-name-part taxon-name-part-type="species" reg="recherchensis">recherchensis</tp:taxon-name-part>
            </tp:taxon-name><tp:taxon-authority>(Main, 1954)</tp:taxon-authority><tp:taxon-status xmlns:xlink="http://www.w3.org/1999/xlink" xlink:type="simple">comb. nov.</tp:taxon-status><xref ref-type="fig" rid="F5">Figs 5D</xref><xref ref-type="fig" rid="F11">, 11</xref><xref ref-type="fig" rid="F17">, 17A–D</xref><xref ref-type="fig" rid="F18">, 18A–G</xref><tp:nomenclature-citation-list><tp:nomenclature-citation><tp:taxon-name>
                  <tp:taxon-name-part taxon-name-part-type="genus" reg="Aranea">Aranea</tp:taxon-name-part>
                  <tp:taxon-name-part taxon-name-part-type="species" reg="recherchensis">recherchensis</tp:taxon-name-part>
                </tp:taxon-name><comment><xref ref-type="bibr" rid="B28">Main 1954</xref>: 41, pl. 3, figs 5, 8.</comment></tp:nomenclature-citation></tp:nomenclature-citation-list></tp:nomenclature><tp:treatment-sec sec-type="Type specimen" id="SECID0ELTBI"><title>Type specimen.</title><p><bold><italic>Holotype</italic></bold> female, Figure of Eight Island, Recherche Archipelago, (<named-content xmlns:xlink="http://www.w3.org/1999/xlink" content-type="dwc:verbatimCoordinates" xlink:type="simple"><named-content content-type="geo-json" specific-use="{&#34;type&#34;:&#34;Point&#34;,&#34;coordinates&#34;:[122.233333,-34.016667]}" id="NCID0EZTBI" xlink:type="simple">34°01'S, 122°14'E</named-content></named-content>, Western Australia, Australia), 7 November 1950, V. Serventy (<named-content xmlns:xlink="http://www.w3.org/1999/xlink" content-type="dwc:institutional_code" xlink:title="Western Australian Museum, Perth" xlink:href="http://grbio.org/institution/western-australian-museum" xlink:type="simple">WAM</named-content> 55/4984). Examined.</p></tp:treatment-sec><tp:treatment-sec sec-type="material" id="SECID0EDUBI"><title>Other material examined.</title><p>34 males, 321 females, 175 juveniles (in 74 records) (see Suppl. material <xref ref-type="supplementary-material" rid="S1">1</xref>).</p></tp:treatment-sec><tp:treatment-sec sec-type="diagnosis" id="SECID0ENUBI"><title>Diagnosis.</title><p>The genital morphology of male <italic><tp:taxon-name><tp:taxon-name-part taxon-name-part-type="genus" reg="Salsa">S.</tp:taxon-name-part><tp:taxon-name-part taxon-name-part-type="species" reg="recherchensis">recherchensis</tp:taxon-name-part></tp:taxon-name></italic> comb. nov. is most similar to that of <italic><tp:taxon-name><tp:taxon-name-part taxon-name-part-type="genus" reg="Salsa">S.</tp:taxon-name-part><tp:taxon-name-part taxon-name-part-type="species" reg="fuliginata">fuliginata</tp:taxon-name-part></tp:taxon-name></italic> comb. nov.; however, <italic><tp:taxon-name><tp:taxon-name-part taxon-name-part-type="genus" reg="Salsa">S.</tp:taxon-name-part><tp:taxon-name-part taxon-name-part-type="species" reg="recherchensis">recherchensis</tp:taxon-name-part></tp:taxon-name></italic> comb. nov. males can be distinguished by the comparatively shorter median apophysis and the distinct basal spine-like prong on the terminal apophysis (Fig. <xref ref-type="fig" rid="F6">6C</xref> vs. Fig. <xref ref-type="fig" rid="F17">17C</xref>). The epigyne of female <italic><tp:taxon-name><tp:taxon-name-part taxon-name-part-type="genus" reg="Salsa">S.</tp:taxon-name-part><tp:taxon-name-part taxon-name-part-type="species" reg="recherchensis">recherchensis</tp:taxon-name-part></tp:taxon-name></italic> comb. nov. is most similar to that of <italic><tp:taxon-name><tp:taxon-name-part taxon-name-part-type="genus" reg="Salsa">S.</tp:taxon-name-part><tp:taxon-name-part taxon-name-part-type="species" reg="fuliginata">fuliginata</tp:taxon-name-part></tp:taxon-name></italic> comb. nov. However, in ventral view, the epigyne plate of <italic><tp:taxon-name><tp:taxon-name-part taxon-name-part-type="genus" reg="Salsa">S.</tp:taxon-name-part><tp:taxon-name-part taxon-name-part-type="species" reg="fuliginata">fuliginata</tp:taxon-name-part></tp:taxon-name></italic> comb. nov. is inconspicuous (Fig. <xref ref-type="fig" rid="F7">7F</xref>), whereas it is pronounced in <italic><tp:taxon-name><tp:taxon-name-part taxon-name-part-type="genus" reg="Salsa">S.</tp:taxon-name-part><tp:taxon-name-part taxon-name-part-type="species" reg="recherchensis">recherchensis</tp:taxon-name-part></tp:taxon-name></italic> comb. nov. (Fig. <xref ref-type="fig" rid="F18">18C</xref>).</p></tp:treatment-sec><tp:treatment-sec sec-type="redescription" id="SECID0EPXBI"><title>Redescription.</title><p><bold>Male</bold> (based on <named-content xmlns:xlink="http://www.w3.org/1999/xlink" content-type="dwc:institutional_code" xlink:title="Western Australian Museum, Perth" xlink:href="http://grbio.org/institution/western-australian-museum" xlink:type="simple">WAM</named-content> T73696). Total length 5.1. Carapace 2.9 long, 2.4 wide, brown, paler in cephalic area and with yellowish setae throughout (Fig. <xref ref-type="fig" rid="F17">17A</xref>). Eye diameter <abbrev xmlns:xlink="http://www.w3.org/1999/xlink" xlink:title="anterior median eyes" id="ABBRID0EAYBI" xlink:type="simple">AME</abbrev> 0.18, <abbrev xmlns:xlink="http://www.w3.org/1999/xlink" xlink:title="anterior lateral eyes" id="ABBRID0EEYBI" xlink:type="simple">ALE</abbrev> 0.14, <abbrev xmlns:xlink="http://www.w3.org/1999/xlink" xlink:title="posterior median eyes" id="ABBRID0EIYBI" xlink:type="simple">PME</abbrev> 0.09, <abbrev xmlns:xlink="http://www.w3.org/1999/xlink" xlink:title="posterior lateral eyes" id="ABBRID0EMYBI" xlink:type="simple">PLE</abbrev> 0.09; row of eyes: <abbrev xmlns:xlink="http://www.w3.org/1999/xlink" xlink:title="anterior median eyes" id="ABBRID0EQYBI" xlink:type="simple">AME</abbrev> 0.50, <abbrev xmlns:xlink="http://www.w3.org/1999/xlink" xlink:title="posterior median eyes" id="ABBRID0EUYBI" xlink:type="simple">PME</abbrev> 0.43, <abbrev xmlns:xlink="http://www.w3.org/1999/xlink" xlink:title="posterior lateral eyes" id="ABBRID0EYYBI" xlink:type="simple">PLE</abbrev> 1.39. Chelicerae brown; with four promarginal teeth (second basal and apical largest) and three retromarginal teeth (basal largest). Legs brown, femora basally yellow-brown, except in leg I (Fig. <xref ref-type="fig" rid="F17">17A, B</xref>). Leg formula I &gt; II &gt; IV &gt; III; length of segments (femur + patella + tibia + metatarsus + tarsus = total length): I – 4.2 + 1.6 + 3.2 + 3.3 + 1.0 = 13.3, II – 3.4 + 1.3 + 2.2 + 2.8 + 1.0 = 10.7, III – 2.2 + 0.9 + 1.1 + 1.4 + 0.7 = 6.3, IV – 3.2 + 1.1 + 2.2 + 2.5 + 0.9 = 10.0. Labium 0.34 long, 0.56 wide, brown; endites orange-brown (Fig. <xref ref-type="fig" rid="F17">17B</xref>). Sternum 1.5 long, 1.0 wide, brown (Fig. <xref ref-type="fig" rid="F17">17B</xref>). Abdomen 2.3 long, 2.1 wide, dorsum with dark grey, irregular folium on a beige background, laterally olive-grey (Fig. <xref ref-type="fig" rid="F17">17A</xref>); venter olive-grey, laterally with two elongate, curved longitudinal bands (Fig. <xref ref-type="fig" rid="F17">17B</xref>). Pedipalp length of segments (femur + patella + tibia + cymbium = total length): 0.6 + 0.2 + 0.15 + 0.8 = 1.75; paracymbium stout and slightly curved apically (Fig. <xref ref-type="fig" rid="F17">17D</xref>); median apophysis short with thick rounded tip, numerous small teeth-like tubercles inside basal arch (Fig. <xref ref-type="fig" rid="F17">17C</xref>); conductor lobe short (Fig. <xref ref-type="fig" rid="F17">17C</xref>); terminal apophysis conspicuous, sub-rectangular and bearing spine-like basal prong (Fig. <xref ref-type="fig" rid="F17">17C</xref>); conductor slightly folding over itself, broadly lapped and heavily sclerotised (Fig. <xref ref-type="fig" rid="F17">17C, D</xref>); embolus short (Fig. <xref ref-type="fig" rid="F17">17C</xref>).</p><fig id="F17" position="float" orientation="portrait"><object-id xmlns:xlink="http://www.w3.org/1999/xlink" content-type="doi" xlink:type="simple">10.3897/zookeys.1102.82388.figure17</object-id><object-id xmlns:xlink="http://www.w3.org/1999/xlink" content-type="arpha" xlink:type="simple">90F483E1-BE4B-57D3-B8F8-025230562B22</object-id><label>Figure 17.</label><caption><p><italic><tp:taxon-name><tp:taxon-name-part taxon-name-part-type="genus" reg="Salsa">Salsa</tp:taxon-name-part><tp:taxon-name-part taxon-name-part-type="species" reg="recherchensis">recherchensis</tp:taxon-name-part></tp:taxon-name></italic> (Main, 1954), comb. nov., male (<named-content xmlns:xlink="http://www.w3.org/1999/xlink" content-type="dwc:institutional_code" xlink:title="Western Australian Museum, Perth" xlink:href="http://grbio.org/institution/western-australian-museum" xlink:type="simple">WAM</named-content> T77696) <bold>A</bold> dorsal habitus <bold>B</bold> ventral habitus <bold>C</bold> left pedipalp, ventral view <bold>D</bold> left pedipalp, dorsal view. Scale bars: 2 mm (<bold>A, B</bold>); 0.2 mm (<bold>C, D</bold>).</p></caption><graphic xmlns:xlink="http://www.w3.org/1999/xlink" xlink:href="zookeys-1102-107_article-82388__-g017.jpg" position="float" orientation="portrait" xlink:type="simple" id="oo_686616.jpg"><uri content-type="original_file" xlink:type="simple">https://binary.pensoft.net/fig/686616</uri></graphic></fig><fig id="F18" position="float" orientation="portrait"><object-id xmlns:xlink="http://www.w3.org/1999/xlink" content-type="doi" xlink:type="simple">10.3897/zookeys.1102.82388.figure18</object-id><object-id xmlns:xlink="http://www.w3.org/1999/xlink" content-type="arpha" xlink:type="simple">5C4F7DB5-42CF-5941-871D-3600FBA68668</object-id><label>Figure 18.</label><caption><p><italic><tp:taxon-name><tp:taxon-name-part taxon-name-part-type="genus" reg="Salsa">Salsa</tp:taxon-name-part><tp:taxon-name-part taxon-name-part-type="species" reg="recherchensis">recherchensis</tp:taxon-name-part></tp:taxon-name></italic> (Main, 1954), comb. nov., female (<named-content xmlns:xlink="http://www.w3.org/1999/xlink" content-type="dwc:institutional_code" xlink:title="Western Australian Museum, Perth" xlink:href="http://grbio.org/institution/western-australian-museum" xlink:type="simple">WAM</named-content> T77362) <bold>A</bold> dorsal habitus <bold>B</bold> ventral habitus <bold>C</bold> epigyne, ventral view <bold>D</bold> epigyne, lateral view <bold>E</bold> epigyne, posterior view <bold>F</bold> variation of epigyne, ventral view (<named-content xmlns:xlink="http://www.w3.org/1999/xlink" content-type="dwc:institutional_code" xlink:title="Western Australian Museum, Perth" xlink:href="http://grbio.org/institution/western-australian-museum" xlink:type="simple">WAM</named-content> 92/2120) <bold>G</bold> variation of epigyne, lateral view (<named-content xmlns:xlink="http://www.w3.org/1999/xlink" content-type="dwc:institutional_code" xlink:title="Western Australian Museum, Perth" xlink:href="http://grbio.org/institution/western-australian-museum" xlink:type="simple">WAM</named-content> 92/2120). Scale bars: 2 mm (<bold>A, B</bold>); 0.2 mm (<bold>C–E</bold>).</p></caption><graphic xmlns:xlink="http://www.w3.org/1999/xlink" xlink:href="zookeys-1102-107_article-82388__-g018.jpg" position="float" orientation="portrait" xlink:type="simple" id="oo_686617.jpg"><uri content-type="original_file" xlink:type="simple">https://binary.pensoft.net/fig/686617</uri></graphic></fig><p><bold>Female</bold> (based on <named-content xmlns:xlink="http://www.w3.org/1999/xlink" content-type="dwc:institutional_code" xlink:title="Western Australian Museum, Perth" xlink:href="http://grbio.org/institution/western-australian-museum" xlink:type="simple">WAM</named-content> T77362): Total length 8.0. Carapace 3.7 long, 2.7 wide; similar to male but slightly darker and more setae (Fig. <xref ref-type="fig" rid="F18">18A</xref>). Eye diameter <abbrev xmlns:xlink="http://www.w3.org/1999/xlink" xlink:title="anterior median eyes" id="ABBRID0EX4BI" xlink:type="simple">AME</abbrev> 0.20, <abbrev xmlns:xlink="http://www.w3.org/1999/xlink" xlink:title="anterior lateral eyes" id="ABBRID0E24BI" xlink:type="simple">ALE</abbrev> 0.18, <abbrev xmlns:xlink="http://www.w3.org/1999/xlink" xlink:title="posterior median eyes" id="ABBRID0E64BI" xlink:type="simple">PME</abbrev> 0.13, <abbrev xmlns:xlink="http://www.w3.org/1999/xlink" xlink:title="posterior lateral eyes" id="ABBRID0ED5BI" xlink:type="simple">PLE</abbrev> 0.11; row of eyes: <abbrev xmlns:xlink="http://www.w3.org/1999/xlink" xlink:title="anterior median eyes" id="ABBRID0EH5BI" xlink:type="simple">AME</abbrev> 0.52, <abbrev xmlns:xlink="http://www.w3.org/1999/xlink" xlink:title="posterior median eyes" id="ABBRID0EL5BI" xlink:type="simple">PME</abbrev> 0.47, <abbrev xmlns:xlink="http://www.w3.org/1999/xlink" xlink:title="posterior lateral eyes" id="ABBRID0EP5BI" xlink:type="simple">PLE</abbrev> 1.76. Chelicerae pale brown, four promarginal teeth (apical and second basal largest) and three retromarginal teeth (basal largest). Legs pale brown mottled in dark (Fig. <xref ref-type="fig" rid="F18">18A, B</xref>). Pedipalp length of segments (femur + patella + tibia + tarsus = total length): 0.9 + 0.5 + 0.7 + 1.1 = 3.2. Leg formula I &gt; II &gt; IV &gt; III; length of segments (femur + patella + tibia + metatarsus + tarsus = total length): I – 3.4 + 1.5 + 2.7 + 2.9 + 1.1 = 11.6, II – 2.8 + 1.3 + 2.3 + 2.4 + 1.0 = 9.8, III – 2.0 + 1.0 + 1.3 + 1.3 + 0.7 = 6.3, IV – 3.0 + 1.2 + 2.0 + 2.2 + 0.8 = 9.2. Labium 0.34 long, 0.72 wide, dark brown; endites dark brown (Fig. <xref ref-type="fig" rid="F18">18B</xref>). Sternum 1.5 long, 1.4 wide, dark brown (Fig. <xref ref-type="fig" rid="F18">18B</xref>). Abdomen 5.1 long, 4.7 wide; folium pattern as in male, but more distinct (Fig. <xref ref-type="fig" rid="F18">18A, B</xref>). Epigyne base slightly longer than wide; atrium heart-shaped (Fig. <xref ref-type="fig" rid="F18">18C</xref>); central division ca. as wide as the epigyne base, slightly narrowing dorsally (Fig. <xref ref-type="fig" rid="F18">18E</xref>); spermathecae spherical (Fig. <xref ref-type="fig" rid="F5">5D</xref>); scape (Fig. <xref ref-type="fig" rid="F18">18F, G</xref>.) (<named-content xmlns:xlink="http://www.w3.org/1999/xlink" content-type="dwc:institutional_code" xlink:title="Western Australian Museum, Perth" xlink:href="http://grbio.org/institution/western-australian-museum" xlink:type="simple">WAM</named-content> 90/2120) broadest at base, tapering, curved in lateral view.</p></tp:treatment-sec><tp:treatment-sec sec-type="variation" id="SECID0EY6BI"><title>Variation.</title><p>Only a single male was measured for this study; female total length 4.5–8.0 (<italic>n</italic> = 6). The colour variation in this species is very similar to that of <italic><tp:taxon-name><tp:taxon-name-part taxon-name-part-type="genus" reg="Salsa">S.</tp:taxon-name-part><tp:taxon-name-part taxon-name-part-type="species" reg="fuliginata">fuliginata</tp:taxon-name-part></tp:taxon-name></italic> comb. nov. and <italic><tp:taxon-name><tp:taxon-name-part taxon-name-part-type="genus" reg="Salsa">S.</tp:taxon-name-part><tp:taxon-name-part taxon-name-part-type="species" reg="brisbanae">brisbanae</tp:taxon-name-part></tp:taxon-name></italic> comb. nov. with abdominal shades of beige to reddish brown and more or less conspicuous folium pattern. Of the six females measured for this study, all but one had their scapes broken off.</p></tp:treatment-sec><tp:treatment-sec sec-type="Life history and habitat preferences" id="SECID0EWACI"><title>Life history and habitat preferences.</title><p>All specimens were collected between October and May, with peak collection numbers in November and January. There is not much information about habitat preferences of <italic><tp:taxon-name><tp:taxon-name-part taxon-name-part-type="genus" reg="Salsa">Salsa</tp:taxon-name-part><tp:taxon-name-part taxon-name-part-type="species" reg="recherchensis">recherchensis</tp:taxon-name-part></tp:taxon-name></italic> comb. nov., but they seem to be more common in lower vegetation layers based on descriptions on specimen labels, which include “web in garden”, “understorey Karri forest”, “bushes”, “granite”, “between limestone”, and “camp”.</p></tp:treatment-sec><tp:treatment-sec sec-type="distribution" id="SECID0EHBCI"><title>Distribution.</title><p><italic><tp:taxon-name><tp:taxon-name-part taxon-name-part-type="genus" reg="Salsa">Salsa</tp:taxon-name-part><tp:taxon-name-part taxon-name-part-type="species" reg="recherchensis">recherchensis</tp:taxon-name-part></tp:taxon-name></italic> comb. nov. is the only species of the genus found in Western Australia, although its range extends into southern South Australia (Fig. <xref ref-type="fig" rid="F11">11</xref>).</p></tp:treatment-sec><tp:treatment-sec><!--Section generated to contain objects referenced in tp:taxon-treatment.--><fig id="F5" position="float" orientation="portrait"><object-id xmlns:xlink="http://www.w3.org/1999/xlink" content-type="doi" xlink:type="simple">10.3897/zookeys.1102.82388.figure5</object-id><object-id xmlns:xlink="http://www.w3.org/1999/xlink" content-type="arpha" xlink:type="simple">94DF0D0B-3D97-5BA1-BB23-6609241DEFAF</object-id><label>Figure 5.</label><caption><p><italic><tp:taxon-name><tp:taxon-name-part taxon-name-part-type="genus" reg="Salsa">Salsa</tp:taxon-name-part></tp:taxon-name></italic> gen. nov. female epigynes, cleared posterior view <bold>A</bold><italic><tp:taxon-name><tp:taxon-name-part taxon-name-part-type="genus" reg="Salsa">S.</tp:taxon-name-part><tp:taxon-name-part taxon-name-part-type="species" reg="fuliginata">fuliginata</tp:taxon-name-part></tp:taxon-name></italic> (L. Koch, 1872), comb. nov. (<named-content xmlns:xlink="http://www.w3.org/1999/xlink" content-type="dwc:institutional_code" xlink:title="La Trobe University, Bendigo" xlink:href="http://grbio.org/institution/la-trobe-university" xlink:type="simple">CVIC</named-content> 173) <bold>B</bold><italic><tp:taxon-name><tp:taxon-name-part taxon-name-part-type="genus" reg="Salsa">S.</tp:taxon-name-part><tp:taxon-name-part taxon-name-part-type="species" reg="brisbanae">brisbanae</tp:taxon-name-part></tp:taxon-name></italic> (L. Koch, 1867), comb. nov. (<named-content xmlns:xlink="http://www.w3.org/1999/xlink" content-type="dwc:institutional_code" xlink:title="Australian Museum, Sydney" xlink:href="http://grbio.org/institution/australian-museum" xlink:type="simple">AM</named-content> KS.131087) <bold>C</bold><italic><tp:taxon-name><tp:taxon-name-part taxon-name-part-type="genus" reg="Salsa">S.</tp:taxon-name-part><tp:taxon-name-part taxon-name-part-type="species" reg="canalae">canalae</tp:taxon-name-part></tp:taxon-name></italic> comb. nov. Berland, 1924, comb. nov. (<named-content xmlns:xlink="http://www.w3.org/1999/xlink" content-type="dwc:institutional_code" xlink:title="Western Australian Museum, Perth" xlink:href="http://grbio.org/institution/western-australian-museum" xlink:type="simple">WAM</named-content> T75921) <bold>D</bold><italic><tp:taxon-name><tp:taxon-name-part taxon-name-part-type="genus" reg="Salsa">S.</tp:taxon-name-part><tp:taxon-name-part taxon-name-part-type="species" reg="recherchensis">recherchensis</tp:taxon-name-part></tp:taxon-name></italic> (Main, 1954), comb. nov. (<named-content xmlns:xlink="http://www.w3.org/1999/xlink" content-type="dwc:institutional_code" xlink:title="Western Australian Museum, Perth" xlink:href="http://grbio.org/institution/western-australian-museum" xlink:type="simple">WAM</named-content> T77362) <bold>E</bold><italic><tp:taxon-name><tp:taxon-name-part taxon-name-part-type="genus" reg="Salsa">S.</tp:taxon-name-part><tp:taxon-name-part taxon-name-part-type="species" reg="rueda">rueda</tp:taxon-name-part></tp:taxon-name></italic> sp. nov. <bold>F</bold><italic><tp:taxon-name><tp:taxon-name-part taxon-name-part-type="genus" reg="Salsa">S.</tp:taxon-name-part><tp:taxon-name-part taxon-name-part-type="species" reg="tartara">tartara</tp:taxon-name-part></tp:taxon-name></italic> sp. nov. (<named-content xmlns:xlink="http://www.w3.org/1999/xlink" content-type="dwc:institutional_code" xlink:title="Australian Museum, Sydney" xlink:href="http://grbio.org/institution/australian-museum" xlink:type="simple">AM</named-content> KS.7061). Scale bars: 0.2 mm.</p></caption><graphic xmlns:xlink="http://www.w3.org/1999/xlink" xlink:href="zookeys-1102-107_article-82388__-g005.jpg" position="float" orientation="portrait" xlink:type="simple" id="oo_686604.jpg"><uri content-type="original_file" xlink:type="simple">https://binary.pensoft.net/fig/686604</uri></graphic></fig><fig id="F11" position="float" orientation="portrait"><object-id xmlns:xlink="http://www.w3.org/1999/xlink" content-type="doi" xlink:type="simple">10.3897/zookeys.1102.82388.figure11</object-id><object-id xmlns:xlink="http://www.w3.org/1999/xlink" content-type="arpha" xlink:type="simple">C56838E9-FEA1-5A17-9C2F-EB469AD0F25D</object-id><label>Figure 11.</label><caption><p>Distribution records of <italic><tp:taxon-name><tp:taxon-name-part taxon-name-part-type="genus" reg="Salsa">Salsa</tp:taxon-name-part><tp:taxon-name-part taxon-name-part-type="species" reg="brisbanae">brisbanae</tp:taxon-name-part></tp:taxon-name></italic> (L. Koch, 1867), comb. nov. and <italic><tp:taxon-name><tp:taxon-name-part taxon-name-part-type="genus" reg="Salsa">Salsa</tp:taxon-name-part><tp:taxon-name-part taxon-name-part-type="species" reg="recherchensis">recherchensis</tp:taxon-name-part></tp:taxon-name></italic> (Main, 1954), comb. nov. in Australia.</p></caption><graphic xmlns:xlink="http://www.w3.org/1999/xlink" xlink:href="zookeys-1102-107_article-82388__-g011.jpg" position="float" orientation="portrait" xlink:type="simple" id="oo_686610.jpg"><uri content-type="original_file" xlink:type="simple">https://binary.pensoft.net/fig/686610</uri></graphic></fig><supplementary-material xmlns:xlink="http://www.w3.org/1999/xlink" id="S1" position="float" orientation="portrait" xlink:type="simple"><object-id content-type="doi" xlink:type="simple">10.3897/zookeys.1102.82388.suppl1</object-id><object-id content-type="zenodo_dep_id" xlink:type="simple">7077077</object-id><object-id content-type="arpha" xlink:type="simple">D9D60BE8-2F1C-58FB-A3AF-99607946132C</object-id><label>Supplementary material 1</label><caption><p>Other material examined</p></caption><statement content-type="dataType"><label>Data type</label><p>docx file</p></statement><statement content-type="notes"><label>Explanation note</label><p>Other material examined: <italic><tp:taxon-name><tp:taxon-name-part taxon-name-part-type="genus" reg="Salsa">Salsa</tp:taxon-name-part><tp:taxon-name-part taxon-name-part-type="species" reg="fuliginata">fuliginata</tp:taxon-name-part></tp:taxon-name></italic> comb. nov., <italic><tp:taxon-name><tp:taxon-name-part taxon-name-part-type="genus" reg="Salsa">Salsa</tp:taxon-name-part><tp:taxon-name-part taxon-name-part-type="species" reg="brisbanae">brisbanae</tp:taxon-name-part></tp:taxon-name></italic> comb. nov., <italic><tp:taxon-name><tp:taxon-name-part taxon-name-part-type="genus" reg="Salsa">Salsa</tp:taxon-name-part><tp:taxon-name-part taxon-name-part-type="species" reg="canalae">canalae</tp:taxon-name-part></tp:taxon-name></italic> comb. nov., <italic><tp:taxon-name><tp:taxon-name-part taxon-name-part-type="genus" reg="Salsa">Salsa</tp:taxon-name-part><tp:taxon-name-part taxon-name-part-type="species" reg="recherchensis">recherchensis</tp:taxon-name-part></tp:taxon-name></italic> comb. nov., <italic><tp:taxon-name><tp:taxon-name-part taxon-name-part-type="genus" reg="Salsa">Salsa</tp:taxon-name-part><tp:taxon-name-part taxon-name-part-type="species" reg="rueda">rueda</tp:taxon-name-part></tp:taxon-name></italic> sp. nov., <italic><tp:taxon-name><tp:taxon-name-part taxon-name-part-type="genus" reg="Salsa">Salsa</tp:taxon-name-part><tp:taxon-name-part taxon-name-part-type="species" reg="tartara">tartara</tp:taxon-name-part></tp:taxon-name></italic> sp. nov.</p></statement><media xlink:href="zookeys-1102-107_article-82388__-s001.docx" mimetype="application" mime-subtype="vnd.openxmlformats-officedocument.wordprocessingml.document" position="float" orientation="portrait" xlink:type="simple" id="oo_686623.docx"><uri content-type="original_file" xlink:type="simple">https://binary.pensoft.net/file/686623</uri></media><permissions><license xlink:type="simple"><license-p>This dataset is made available under the Open Database License (http://opendatacommons.org/licenses/odbl/1.0/). The Open Database License (ODbL) is a license agreement intended to allow users to freely share, modify, and use this Dataset while maintaining this same freedom for others, provided that the original source and author(s) are credited.</license-p></license></permissions><attrib specific-use="authors">Volker W. Framenau, Pedro de S. Castanheira</attrib></supplementary-material><fig id="F6" position="float" orientation="portrait"><object-id xmlns:xlink="http://www.w3.org/1999/xlink" content-type="doi" xlink:type="simple">10.3897/zookeys.1102.82388.figure6</object-id><object-id xmlns:xlink="http://www.w3.org/1999/xlink" content-type="arpha" xlink:type="simple">2934D1DB-2F7F-5705-90CD-DC5FCB184D8C</object-id><label>Figure 6.</label><caption><p><italic><tp:taxon-name><tp:taxon-name-part taxon-name-part-type="genus" reg="Salsa">Salsa</tp:taxon-name-part><tp:taxon-name-part taxon-name-part-type="species" reg="fuliginata">fuliginata</tp:taxon-name-part></tp:taxon-name></italic> (L. Koch, 1872), comb. nov., male (<abbrev xmlns:xlink="http://www.w3.org/1999/xlink" content-type="institution" xlink:title="Museums Victoria, Melbourne, Australia" id="ABBRID0EANAG" xlink:type="simple">MV</abbrev> K-14867 (<named-content xmlns:xlink="http://www.w3.org/1999/xlink" content-type="dwc:institutional_code" xlink:title="La Trobe University, Bendigo" xlink:href="http://grbio.org/institution/la-trobe-university" xlink:type="simple">CVIC</named-content> 1163)) <bold>A</bold> dorsal habitus <bold>B</bold> ventral habitus <bold>C</bold> left pedipalp, ventral view <bold>D</bold> left pedipalp, dorsal view. Scale bars: 2 mm (<bold>A, B</bold>); 0.2 mm (<bold>C, D</bold>).</p></caption><graphic xmlns:xlink="http://www.w3.org/1999/xlink" xlink:href="zookeys-1102-107_article-82388__-g006.jpg" position="float" orientation="portrait" xlink:type="simple" id="oo_686605.jpg"><uri content-type="original_file" xlink:type="simple">https://binary.pensoft.net/fig/686605</uri></graphic></fig><fig id="F7" position="float" orientation="portrait"><object-id xmlns:xlink="http://www.w3.org/1999/xlink" content-type="doi" xlink:type="simple">10.3897/zookeys.1102.82388.figure7</object-id><object-id xmlns:xlink="http://www.w3.org/1999/xlink" content-type="arpha" xlink:type="simple">29475E14-CA58-5F10-986F-7DC3EF743B78</object-id><label>Figure 7.</label><caption><p><italic><tp:taxon-name><tp:taxon-name-part taxon-name-part-type="genus" reg="Salsa">Salsa</tp:taxon-name-part><tp:taxon-name-part taxon-name-part-type="species" reg="fuliginata">fuliginata</tp:taxon-name-part></tp:taxon-name></italic> (L. Koch, 1872), comb. nov., female (<abbrev xmlns:xlink="http://www.w3.org/1999/xlink" content-type="institution" xlink:title="Museums Victoria, Melbourne, Australia" id="ABBRID0EBXBG" xlink:type="simple">MV</abbrev> K-14863 (<named-content xmlns:xlink="http://www.w3.org/1999/xlink" content-type="dwc:institutional_code" xlink:title="La Trobe University, Bendigo" xlink:href="http://grbio.org/institution/la-trobe-university" xlink:type="simple">CVIC</named-content> 1173)) <bold>A</bold> dorsal habitus <bold>B</bold> ventral habitus <bold>C</bold> epigyne, postero-ventral view <bold>D</bold> epigyne, lateral view <bold>E</bold> epigyne, posterior view <bold>F</bold> epigyne in situ, ventral view (<abbrev xmlns:xlink="http://www.w3.org/1999/xlink" content-type="institution" xlink:title="Museums Victoria, Melbourne, Australia" id="ABBRID0EXXBG" xlink:type="simple">MV</abbrev> K-4866). Scale bars: 2 mm (<bold>A, B</bold>); 0.2 mm (<bold>C–E</bold>).</p></caption><graphic xmlns:xlink="http://www.w3.org/1999/xlink" xlink:href="zookeys-1102-107_article-82388__-g007.jpg" position="float" orientation="portrait" xlink:type="simple" id="oo_686606.jpg"><uri content-type="original_file" xlink:type="simple">https://binary.pensoft.net/fig/686606</uri></graphic></fig></tp:treatment-sec><ref-list><ref id="B28"><mixed-citation xmlns:xlink="http://www.w3.org/1999/xlink" xlink:type="simple"><person-group><name name-style="western"><surname>Main</surname><given-names>BY</given-names></name></person-group> (<year>1954</year>) <article-title>Spiders and <tp:taxon-name><tp:taxon-name-part taxon-name-part-type="order">Opiliones</tp:taxon-name-part></tp:taxon-name>. Part 6 of the Archipelago of the Recherche.</article-title><source>Australian Geographical Society Reports</source><volume>1</volume>: <fpage>37</fpage>–<lpage>53</lpage>.</mixed-citation></ref></ref-list></tp:taxon-treatment>
