# Supplementary material for: ﻿Revision of the new Australasian orb-weaving spider genus Salsa (Araneae, Araneidae)
Source: Zookeys. 2022 May 20;1102:107–48. doi: 10.3897/zookeys.1102.82388 (PMC9848856; doi:10.3897/zookeys.1102.82388)
Supplement: XML Treatment for Salsa rueda [file zookeys.1102.82388-treatment7.xml]

<!DOCTYPE tp:taxon-treatment
  PUBLIC "-//TaxonX//DTD Taxonomic Treatment Publishing DTD v0 20100105//EN" "tax-treatment-NSO.dtd">
<tp:taxon-treatment xmlns:tp="http://www.plazi.org/taxpub"><tp:treatment-meta><kwd-group><label>Taxon classification</label><kwd>
                <named-content content-type="kingdom">Animalia</named-content>
              </kwd><kwd>
                <named-content content-type="order">Araneae</named-content>
              </kwd><kwd>
                <named-content content-type="family">Araneidae</named-content>
              </kwd></kwd-group><mixed-citation publication-type="journal"><person-group><name><surname>Framenau</surname><given-names>Volker W.</given-names></name><name><surname>de S. Castanheira</surname><given-names>Pedro</given-names></name></person-group><article-title>﻿Revision of the new Australasian orb-weaving spider genus <italic><tp:taxon-name><tp:taxon-name-part taxon-name-part-type="genus" reg="Salsa">Salsa</tp:taxon-name-part></tp:taxon-name></italic> (<tp:taxon-name><tp:taxon-name-part taxon-name-part-type="order">Araneae</tp:taxon-name-part></tp:taxon-name>, <tp:taxon-name><tp:taxon-name-part taxon-name-part-type="family">Araneidae</tp:taxon-name-part></tp:taxon-name>)</article-title><source>Zookeys</source><day>20</day><month>05</month><year>2022</year><volume>1102</volume><fpage>107</fpage><lpage>148</lpage><pub-id pub-id-type="doi">10.3897/zookeys.1102.82388</pub-id></mixed-citation></tp:treatment-meta><tp:nomenclature><label>﻿</label><tp:taxon-name>
              <object-id xmlns:xlink="http://www.w3.org/1999/xlink" content-type="arpha" xlink:type="simple">40F65DBA-5D59-5CD4-9B2A-1BD79071F9EA</object-id>
              <tp:taxon-name-part taxon-name-part-type="genus" reg="Salsa">Salsa</tp:taxon-name-part>
              <tp:taxon-name-part taxon-name-part-type="species" reg="rueda">rueda</tp:taxon-name-part>
              <object-id xmlns:xlink="http://www.w3.org/1999/xlink" content-type="zoobank" xlink:type="simple">http://zoobank.org/5D907A83-BDB5-48E0-B976-0B993B9D94C2</object-id>
            </tp:taxon-name><tp:taxon-status xmlns:xlink="http://www.w3.org/1999/xlink" xlink:type="simple">sp. nov.</tp:taxon-status><xref ref-type="fig" rid="F1">Figs 1B</xref><xref ref-type="fig" rid="F3">, 3A–D</xref><xref ref-type="fig" rid="F5">, 5E</xref><xref ref-type="fig" rid="F19">, 19A–D</xref><xref ref-type="fig" rid="F20">, 20A–E</xref><xref ref-type="fig" rid="F21">, 21</xref></tp:nomenclature><tp:treatment-sec sec-type="Type specimen" id="SECID0E4DCI"><title>Type specimen.</title><p><bold><italic>Holotype</italic></bold> male, Tubrabucca (<named-content xmlns:xlink="http://www.w3.org/1999/xlink" content-type="dwc:verbatimCoordinates" xlink:type="simple"><named-content content-type="geo-json" specific-use="{&#34;type&#34;:&#34;Point&#34;,&#34;coordinates&#34;:[151.416667,-31.866667]}" id="NCID0ELECI" xlink:type="simple">31°52'S, 151°25'E</named-content></named-content>, New South Wales, Australia), 19 January 1049, RTMP, ANB (<abbrev xmlns:xlink="http://www.w3.org/1999/xlink" content-type="institution" xlink:title="Museums Victoria, Melbourne, Australia" id="ABBRID0EQECI" xlink:type="simple">MV</abbrev> K-14856).</p></tp:treatment-sec><tp:treatment-sec sec-type="material" id="SECID0EVECI"><title>Other material examined.</title><p>6 males, 14 females (1 with egg sac), 1 juvenile (in 15 records) (see Suppl. material <xref ref-type="supplementary-material" rid="S1">1</xref>).</p></tp:treatment-sec><tp:treatment-sec sec-type="etymology" id="SECID0E6ECI"><title>Etymology.</title><p>The specific epithet is a noun in apposition and refers to a specific <tp:taxon-name><tp:taxon-name-part taxon-name-part-type="genus" reg="Salsa">Salsa</tp:taxon-name-part></tp:taxon-name> dancing style, Rueda de Casino, in which changing pairs of dancers from a circle and dance moves are being called out by a single person. It is a noun in apposition.</p><fig id="F19" position="float" orientation="portrait"><object-id xmlns:xlink="http://www.w3.org/1999/xlink" content-type="doi" xlink:type="simple">10.3897/zookeys.1102.82388.figure19</object-id><object-id xmlns:xlink="http://www.w3.org/1999/xlink" content-type="arpha" xlink:type="simple">6DBD19D4-6B22-5E78-AFEE-7F3FB253F4F5</object-id><label>Figure 19.</label><caption><p><italic><tp:taxon-name><tp:taxon-name-part taxon-name-part-type="genus" reg="Salsa">Salsa</tp:taxon-name-part><tp:taxon-name-part taxon-name-part-type="species" reg="rueda">rueda</tp:taxon-name-part></tp:taxon-name></italic> sp. nov., male holotype (<abbrev xmlns:xlink="http://www.w3.org/1999/xlink" content-type="institution" xlink:title="Museums Victoria, Melbourne, Australia" id="ABBRID0E5FCI" xlink:type="simple">MV</abbrev> K-14856) <bold>A</bold> dorsal habitus <bold>B</bold> ventral habitus <bold>C</bold> left pedipalp, ventral view <bold>D</bold> left pedipalp, dorsal view. Scale bars: 2 mm (<bold>A, B</bold>); 0.2 mm (<bold>C, D</bold>).</p></caption><graphic xmlns:xlink="http://www.w3.org/1999/xlink" xlink:href="zookeys-1102-107_article-82388__-g019.jpg" position="float" orientation="portrait" xlink:type="simple" id="oo_686618.jpg"><uri content-type="original_file" xlink:type="simple">https://binary.pensoft.net/fig/686618</uri></graphic></fig></tp:treatment-sec><tp:treatment-sec sec-type="diagnosis" id="SECID0EUGCI"><title>Diagnosis.</title><p>Males of <italic><tp:taxon-name><tp:taxon-name-part taxon-name-part-type="genus" reg="Salsa">S.</tp:taxon-name-part><tp:taxon-name-part taxon-name-part-type="species" reg="rueda">rueda</tp:taxon-name-part></tp:taxon-name></italic> sp. nov. are identified from all other species of the genus by the highly elongated median apophysis of the pedipalp and the enlarged basal, curved prong on the terminal apophysis (Figs <xref ref-type="fig" rid="F3">3A–C</xref>, <xref ref-type="fig" rid="F19">19C</xref>). Females can be distinguished from all other species by shape of the epigyne base, which is much longer than wide and has a central longitudinal ridge (Fig. <xref ref-type="fig" rid="F20">20A</xref>).</p></tp:treatment-sec><tp:treatment-sec sec-type="description" id="SECID0ERHCI"><title>Description.</title><p><bold>Male</bold> (based on holotype, <abbrev xmlns:xlink="http://www.w3.org/1999/xlink" content-type="institution" xlink:title="Museums Victoria, Melbourne, Australia" id="ABBRID0EZHCI" xlink:type="simple">MV</abbrev> K-14856). Total length 6.1. Carapace 3.3 long, 2.6 wide, brown, slightly paler in cephalic area and posteriorly (Fig. <xref ref-type="fig" rid="F19">19A</xref>). Eye diameter <abbrev xmlns:xlink="http://www.w3.org/1999/xlink" xlink:title="anterior median eyes" id="ABBRID0ECICI" xlink:type="simple">AME</abbrev> 0.16, <abbrev xmlns:xlink="http://www.w3.org/1999/xlink" xlink:title="anterior lateral eyes" id="ABBRID0EGICI" xlink:type="simple">ALE</abbrev> 0.14, <abbrev xmlns:xlink="http://www.w3.org/1999/xlink" xlink:title="posterior median eyes" id="ABBRID0EKICI" xlink:type="simple">PME</abbrev> 0.09, <abbrev xmlns:xlink="http://www.w3.org/1999/xlink" xlink:title="posterior lateral eyes" id="ABBRID0EOICI" xlink:type="simple">PLE</abbrev> 0.09; row of eyes: <abbrev xmlns:xlink="http://www.w3.org/1999/xlink" xlink:title="anterior median eyes" id="ABBRID0ESICI" xlink:type="simple">AME</abbrev> 0.47, <abbrev xmlns:xlink="http://www.w3.org/1999/xlink" xlink:title="posterior median eyes" id="ABBRID0EWICI" xlink:type="simple">PME</abbrev> 0.43, <abbrev xmlns:xlink="http://www.w3.org/1999/xlink" xlink:title="posterior lateral eyes" id="ABBRID0E1ICI" xlink:type="simple">PLE</abbrev> 1.37. Chelicerae orange-brown; with four promarginal teeth (basal and apical largest) and three retromarginal teeth (basal largest). Legs shades of brown, femora basally yellow-brown in legs II, III and IV (Fig. <xref ref-type="fig" rid="F19">19A, B</xref>). Leg formula I &gt; II &gt; IV &gt; III; length of segments (femur + patella + tibia + metatarsus + tarsus = total length): I – 4.5 + 1.5 + 2.8 + 2.6 + 1.0 = 12.4, II – 3.0 + 1.4 + 2.0 + 2.4 + 0.9 = 9.7, III – 1.7 + 0.9 + 1.2 + 1.2 + 0.6 = 5.6, IV – 2.6 + 1.1 + 1.8 + 2.2 + 0.8 = 8.5. Labium 0.36 long, 0.56, brown; endites brown (Fig. <xref ref-type="fig" rid="F19">19B</xref>). Sternum 1.5 long, 1.2 wide, dark brown (Fig. <xref ref-type="fig" rid="F19">19B</xref>). Abdomen 2.7 long, 2.6 wide, dorsal folium uniformly olive-grey bordered by broad wavy pale bands (Fig. <xref ref-type="fig" rid="F19">19A</xref>); venter dark olive-grey with two ovoid lateral white patches (Fig. <xref ref-type="fig" rid="F19">19B</xref>). Pedipalp length of segments (femur + patella + tibia + cymbium = total length): 0.6 + 0.2 + 0.1 + 1.1 = 2.0; paracymbium slightly curved with conspicuous base (Figs <xref ref-type="fig" rid="F3">3A, B</xref>, <xref ref-type="fig" rid="F19">19D</xref>); median apophysis bearing a rounded basal process, elongated C-shaped; basal arch with numerous tubercles (Figs <xref ref-type="fig" rid="F3">3A–D</xref>, <xref ref-type="fig" rid="F19">19C</xref>); conductor lobe broad (Figs <xref ref-type="fig" rid="F3">3A–C</xref>, <xref ref-type="fig" rid="F19">19C</xref>); terminal apophysis sub-rectangular with a curved, heavily sclerotised basal prong (Figs <xref ref-type="fig" rid="F3">3A–C</xref>, <xref ref-type="fig" rid="F19">19C</xref>); conductor heavily sclerotised, spatulate (Figs <xref ref-type="fig" rid="F3">3A–C</xref>, <xref ref-type="fig" rid="F19">19C</xref>); embolus strong and slightly sinuous (Figs <xref ref-type="fig" rid="F3">3A–C</xref>, <xref ref-type="fig" rid="F19">19C</xref>).</p><fig id="F20" position="float" orientation="portrait"><object-id xmlns:xlink="http://www.w3.org/1999/xlink" content-type="doi" xlink:type="simple">10.3897/zookeys.1102.82388.figure20</object-id><object-id xmlns:xlink="http://www.w3.org/1999/xlink" content-type="arpha" xlink:type="simple">220A66BC-DF06-51B7-AF34-761CDFE6DAAE</object-id><label>Figure 20.</label><caption><p><italic><tp:taxon-name><tp:taxon-name-part taxon-name-part-type="genus" reg="Salsa">Salsa</tp:taxon-name-part><tp:taxon-name-part taxon-name-part-type="species" reg="rueda">rueda</tp:taxon-name-part></tp:taxon-name></italic> sp. nov., female (<named-content xmlns:xlink="http://www.w3.org/1999/xlink" content-type="dwc:institutional_code" xlink:title="Australian Museum, Sydney" xlink:href="http://grbio.org/institution/australian-museum" xlink:type="simple">AM</named-content> KS.50201) <bold>A</bold> dorsal habitus <bold>B</bold> ventral habitus <bold>C</bold> epigyne, ventral view <bold>D</bold> epigyne, lateral view <bold>E</bold> epigyne, posterior view. Scale bars: 2 mm (<bold>A, B</bold>); 0.1 mm (<bold>C–E</bold>).</p></caption><graphic xmlns:xlink="http://www.w3.org/1999/xlink" xlink:href="zookeys-1102-107_article-82388__-g020.jpg" position="float" orientation="portrait" xlink:type="simple" id="oo_686619.jpg"><uri content-type="original_file" xlink:type="simple">https://binary.pensoft.net/fig/686619</uri></graphic></fig><p><bold>Female</bold> (based on <named-content xmlns:xlink="http://www.w3.org/1999/xlink" content-type="dwc:institutional_code" xlink:title="Australian Museum, Sydney" xlink:href="http://grbio.org/institution/australian-museum" xlink:type="simple">AM</named-content> KS.50201): Total length 10.5. Carapace 4.2 long, 3.5 wide; reddish brown, slightly paler in cephalic area and posteriorly, covered by white setae specifically in cephalic area (Fig. <xref ref-type="fig" rid="F20">20A</xref>). Eye diameter <abbrev xmlns:xlink="http://www.w3.org/1999/xlink" xlink:title="anterior median eyes" id="ABBRID0E1MCI" xlink:type="simple">AME</abbrev> 0.18, <abbrev xmlns:xlink="http://www.w3.org/1999/xlink" xlink:title="anterior lateral eyes" id="ABBRID0E5MCI" xlink:type="simple">ALE</abbrev> 0.16, <abbrev xmlns:xlink="http://www.w3.org/1999/xlink" xlink:title="posterior median eyes" id="ABBRID0ECNCI" xlink:type="simple">PME</abbrev> 0.13, <abbrev xmlns:xlink="http://www.w3.org/1999/xlink" xlink:title="posterior lateral eyes" id="ABBRID0EGNCI" xlink:type="simple">PLE</abbrev> 0.11; row of eyes: <abbrev xmlns:xlink="http://www.w3.org/1999/xlink" xlink:title="anterior median eyes" id="ABBRID0EKNCI" xlink:type="simple">AME</abbrev> 0.54, <abbrev xmlns:xlink="http://www.w3.org/1999/xlink" xlink:title="posterior median eyes" id="ABBRID0EONCI" xlink:type="simple">PME</abbrev> 0.52, <abbrev xmlns:xlink="http://www.w3.org/1999/xlink" xlink:title="posterior lateral eyes" id="ABBRID0ESNCI" xlink:type="simple">PLE</abbrev> 2.18. Chelicerae reddish brown, four promarginal teeth (apical and second basal largest) and three retromarginal teeth (basal largest). Legs orange-brown (Fig. <xref ref-type="fig" rid="F20">20A, B</xref>). Pedipalp length of segments (femur + patella + tibia + tarsus = total length): 1.1 + 0.4 + 0.7 + 1.3 = 3.5. Leg formula I &gt; II &gt; IV &gt; III; length of segments (femur + patella + tibia + metatarsus + tarsus = total length): I – 4.0 + 1.7 + 3.5 + 3.3 + 1.2 = 13.7, II – 3.7 + 1.6 + 2.8 + 2.9 + 1.1 = 12.1, III – 2.5 + 1.1 + 1.4 + 1.5 + 0.8 = 7.3, IV – 3.5 + 1.6 + 2.2 + 2.6 + 1.0 = 10.9. Labium 0.58 long, 0.86 wide, dark brown; endites dark brown (Fig. <xref ref-type="fig" rid="F20">20B</xref>). Sternum 1.8 long, 1.6 wide, dark reddish brown (Fig. <xref ref-type="fig" rid="F20">20B</xref>). Abdomen 6.0 long, 6.0 wide; dorsum beige with indistinct darker folium pattern (Fig. <xref ref-type="fig" rid="F20">20A</xref>); venter black and laterally with elongate white patches and pale transverse band behind epigastric furrow (Fig. <xref ref-type="fig" rid="F20">20B</xref>). Epigyne much longer than wide; atrium with central elevated section and a transverse ridge anteriorly (Fig. <xref ref-type="fig" rid="F20">20C</xref>); scape shorter than half the length of epigyne base (Fig. <xref ref-type="fig" rid="F20">20C, D</xref>); central division a conspicuous narrow ridge (Fig. <xref ref-type="fig" rid="F20">20E</xref>). Spermathecae rounded and located on the basis of the genitalia, separated by the width of the median ridge (Fig. <xref ref-type="fig" rid="F5">5E</xref>).</p></tp:treatment-sec><tp:treatment-sec sec-type="variation" id="SECID0E1OCI"><title>Variation.</title><p>Total length males 6.0–6.8 (<italic>n</italic> = 5); females 7.2–10.5 (<italic>n</italic> = 4). The colour variations in <italic><tp:taxon-name><tp:taxon-name-part taxon-name-part-type="genus" reg="Salsa">S.</tp:taxon-name-part><tp:taxon-name-part taxon-name-part-type="species" reg="rueda">rueda</tp:taxon-name-part></tp:taxon-name></italic> sp. nov. are probably the most uniform with the patterns in the folium often little expressed (Figs <xref ref-type="fig" rid="F19">19A</xref>, <xref ref-type="fig" rid="F20">20A</xref>). There was no evidence of scape breakage in any of the females examined by us.</p></tp:treatment-sec><tp:treatment-sec sec-type="Life history and habitat preferences" id="SECID0EXPCI"><title>Life history and habitat preferences.</title><p>Specimens were collected in December and January, with a single female from March, indicating this species to be summer-mature. There was no habitat information on any of the specimen labels.</p></tp:treatment-sec><tp:treatment-sec sec-type="distribution" id="SECID0E3PCI"><title>Distribution.</title><p><italic><tp:taxon-name><tp:taxon-name-part taxon-name-part-type="genus" reg="Salsa">Salsa</tp:taxon-name-part><tp:taxon-name-part taxon-name-part-type="species" reg="rueda">rueda</tp:taxon-name-part></tp:taxon-name></italic> sp. nov. were found in the Australian Capital Territory, New South Wales, Victoria, and Tasmania (Fig. <xref ref-type="fig" rid="F21">21</xref>).</p></tp:treatment-sec><tp:treatment-sec><!--Section generated to contain objects referenced in tp:taxon-treatment.--><fig id="F1" position="float" orientation="portrait"><object-id xmlns:xlink="http://www.w3.org/1999/xlink" content-type="doi" xlink:type="simple">10.3897/zookeys.1102.82388.figure1</object-id><object-id xmlns:xlink="http://www.w3.org/1999/xlink" content-type="arpha" xlink:type="simple">FF482D84-2E7C-5C21-9E73-34A70BFA5F04</object-id><label>Figure 1.</label><caption><p>Life images of <italic><tp:taxon-name><tp:taxon-name-part taxon-name-part-type="genus" reg="Salsa">Salsa</tp:taxon-name-part></tp:taxon-name></italic> gen. nov. species <bold>A–D</bold><italic><tp:taxon-name><tp:taxon-name-part taxon-name-part-type="genus" reg="Salsa">S.</tp:taxon-name-part><tp:taxon-name-part taxon-name-part-type="species" reg="fuliginata">fuliginata</tp:taxon-name-part></tp:taxon-name></italic> (L. Koch, 1872), comb. nov. <bold>A</bold> male, Brymer Park, Hamilton, New Zealand, North Island <bold>B</bold> male, Flagstaff, Hamilton, North Island, New Zealand <bold>C</bold> female, Rotorua North, Hamilton, North Island, New Zealand <bold>D</bold> male, Ringwood East, Victoria, Australia (<abbrev xmlns:xlink="http://www.w3.org/1999/xlink" content-type="institution" xlink:title="Western Australian Museum, Perth" id="ABBRID0ENFAC" xlink:type="simple">WAM</abbrev> T100137) <bold>E</bold><italic><tp:taxon-name><tp:taxon-name-part taxon-name-part-type="genus" reg="Salsa">S.</tp:taxon-name-part><tp:taxon-name-part taxon-name-part-type="species" reg="recherchensis">recherchensis</tp:taxon-name-part></tp:taxon-name></italic> (Main, 1954), comb. nov., female, Stirling Range National Park, Western Australia (<abbrev xmlns:xlink="http://www.w3.org/1999/xlink" content-type="institution" xlink:title="Western Australian Museum, Perth" id="ABBRID0E6FAC" xlink:type="simple">WAM</abbrev> T81440). Images: <bold>A–C</bold> Bryce McQuillan <bold>D, E</bold> V.W. Framenau.</p></caption><graphic xmlns:xlink="http://www.w3.org/1999/xlink" xlink:href="zookeys-1102-107_article-82388__-g001.jpg" position="float" orientation="portrait" xlink:type="simple" id="oo_686600.jpg"><uri content-type="original_file" xlink:type="simple">https://binary.pensoft.net/fig/686600</uri></graphic></fig><fig id="F3" position="float" orientation="portrait"><object-id xmlns:xlink="http://www.w3.org/1999/xlink" content-type="doi" xlink:type="simple">10.3897/zookeys.1102.82388.figure3</object-id><object-id xmlns:xlink="http://www.w3.org/1999/xlink" content-type="arpha" xlink:type="simple">FE7A2E76-6749-52D0-86A2-7A8EDDE514EB</object-id><label>Figure 3.</label><caption><p><italic><tp:taxon-name><tp:taxon-name-part taxon-name-part-type="genus" reg="Salsa">Salsa</tp:taxon-name-part><tp:taxon-name-part taxon-name-part-type="species" reg="rueda">rueda</tp:taxon-name-part></tp:taxon-name></italic> sp. nov., expanded left pedipalp of male holotype (<abbrev xmlns:xlink="http://www.w3.org/1999/xlink" content-type="institution" xlink:title="Museums Victoria, Melbourne, Australia" id="ABBRID0ED6AE" xlink:type="simple">MV</abbrev> K-14856) <bold>A</bold> ventral view <bold>B</bold> baso-ventral view <bold>C</bold> apico-ventral view <bold>D</bold> apical view. Arrow in <bold>A, B</bold> points to the tubercle on median apophysis arch. Scale bars: 0.2 mm.</p></caption><graphic xmlns:xlink="http://www.w3.org/1999/xlink" xlink:href="zookeys-1102-107_article-82388__-g003.jpg" position="float" orientation="portrait" xlink:type="simple" id="oo_686602.jpg"><uri content-type="original_file" xlink:type="simple">https://binary.pensoft.net/fig/686602</uri></graphic></fig><fig id="F5" position="float" orientation="portrait"><object-id xmlns:xlink="http://www.w3.org/1999/xlink" content-type="doi" xlink:type="simple">10.3897/zookeys.1102.82388.figure5</object-id><object-id xmlns:xlink="http://www.w3.org/1999/xlink" content-type="arpha" xlink:type="simple">94DF0D0B-3D97-5BA1-BB23-6609241DEFAF</object-id><label>Figure 5.</label><caption><p><italic><tp:taxon-name><tp:taxon-name-part taxon-name-part-type="genus" reg="Salsa">Salsa</tp:taxon-name-part></tp:taxon-name></italic> gen. nov. female epigynes, cleared posterior view <bold>A</bold><italic><tp:taxon-name><tp:taxon-name-part taxon-name-part-type="genus" reg="Salsa">S.</tp:taxon-name-part><tp:taxon-name-part taxon-name-part-type="species" reg="fuliginata">fuliginata</tp:taxon-name-part></tp:taxon-name></italic> (L. Koch, 1872), comb. nov. (<named-content xmlns:xlink="http://www.w3.org/1999/xlink" content-type="dwc:institutional_code" xlink:title="La Trobe University, Bendigo" xlink:href="http://grbio.org/institution/la-trobe-university" xlink:type="simple">CVIC</named-content> 173) <bold>B</bold><italic><tp:taxon-name><tp:taxon-name-part taxon-name-part-type="genus" reg="Salsa">S.</tp:taxon-name-part><tp:taxon-name-part taxon-name-part-type="species" reg="brisbanae">brisbanae</tp:taxon-name-part></tp:taxon-name></italic> (L. Koch, 1867), comb. nov. (<named-content xmlns:xlink="http://www.w3.org/1999/xlink" content-type="dwc:institutional_code" xlink:title="Australian Museum, Sydney" xlink:href="http://grbio.org/institution/australian-museum" xlink:type="simple">AM</named-content> KS.131087) <bold>C</bold><italic><tp:taxon-name><tp:taxon-name-part taxon-name-part-type="genus" reg="Salsa">S.</tp:taxon-name-part><tp:taxon-name-part taxon-name-part-type="species" reg="canalae">canalae</tp:taxon-name-part></tp:taxon-name></italic> comb. nov. Berland, 1924, comb. nov. (<named-content xmlns:xlink="http://www.w3.org/1999/xlink" content-type="dwc:institutional_code" xlink:title="Western Australian Museum, Perth" xlink:href="http://grbio.org/institution/western-australian-museum" xlink:type="simple">WAM</named-content> T75921) <bold>D</bold><italic><tp:taxon-name><tp:taxon-name-part taxon-name-part-type="genus" reg="Salsa">S.</tp:taxon-name-part><tp:taxon-name-part taxon-name-part-type="species" reg="recherchensis">recherchensis</tp:taxon-name-part></tp:taxon-name></italic> (Main, 1954), comb. nov. (<named-content xmlns:xlink="http://www.w3.org/1999/xlink" content-type="dwc:institutional_code" xlink:title="Western Australian Museum, Perth" xlink:href="http://grbio.org/institution/western-australian-museum" xlink:type="simple">WAM</named-content> T77362) <bold>E</bold><italic><tp:taxon-name><tp:taxon-name-part taxon-name-part-type="genus" reg="Salsa">S.</tp:taxon-name-part><tp:taxon-name-part taxon-name-part-type="species" reg="rueda">rueda</tp:taxon-name-part></tp:taxon-name></italic> sp. nov. <bold>F</bold><italic><tp:taxon-name><tp:taxon-name-part taxon-name-part-type="genus" reg="Salsa">S.</tp:taxon-name-part><tp:taxon-name-part taxon-name-part-type="species" reg="tartara">tartara</tp:taxon-name-part></tp:taxon-name></italic> sp. nov. (<named-content xmlns:xlink="http://www.w3.org/1999/xlink" content-type="dwc:institutional_code" xlink:title="Australian Museum, Sydney" xlink:href="http://grbio.org/institution/australian-museum" xlink:type="simple">AM</named-content> KS.7061). Scale bars: 0.2 mm.</p></caption><graphic xmlns:xlink="http://www.w3.org/1999/xlink" xlink:href="zookeys-1102-107_article-82388__-g005.jpg" position="float" orientation="portrait" xlink:type="simple" id="oo_686604.jpg"><uri content-type="original_file" xlink:type="simple">https://binary.pensoft.net/fig/686604</uri></graphic></fig><fig id="F21" position="float" orientation="portrait"><object-id xmlns:xlink="http://www.w3.org/1999/xlink" content-type="doi" xlink:type="simple">10.3897/zookeys.1102.82388.figure21</object-id><object-id xmlns:xlink="http://www.w3.org/1999/xlink" content-type="arpha" xlink:type="simple">9A75FF6A-417A-5EED-B920-A7657F1A7343</object-id><label>Figure 21.</label><caption><p>Distribution records of <italic><tp:taxon-name><tp:taxon-name-part taxon-name-part-type="genus" reg="Salsa">Salsa</tp:taxon-name-part><tp:taxon-name-part taxon-name-part-type="species" reg="rueda">rueda</tp:taxon-name-part></tp:taxon-name></italic> sp. nov. and <italic><tp:taxon-name><tp:taxon-name-part taxon-name-part-type="genus" reg="Salsa">Salsa</tp:taxon-name-part><tp:taxon-name-part taxon-name-part-type="species" reg="tartara">tartara</tp:taxon-name-part></tp:taxon-name></italic> sp. nov.</p></caption><graphic xmlns:xlink="http://www.w3.org/1999/xlink" xlink:href="zookeys-1102-107_article-82388__-g021.jpg" position="float" orientation="portrait" xlink:type="simple" id="oo_686620.jpg"><uri content-type="original_file" xlink:type="simple">https://binary.pensoft.net/fig/686620</uri></graphic></fig><supplementary-material xmlns:xlink="http://www.w3.org/1999/xlink" id="S1" position="float" orientation="portrait" xlink:type="simple"><object-id content-type="doi" xlink:type="simple">10.3897/zookeys.1102.82388.suppl1</object-id><object-id content-type="zenodo_dep_id" xlink:type="simple">7077077</object-id><object-id content-type="arpha" xlink:type="simple">D9D60BE8-2F1C-58FB-A3AF-99607946132C</object-id><label>Supplementary material 1</label><caption><p>Other material examined</p></caption><statement content-type="dataType"><label>Data type</label><p>docx file</p></statement><statement content-type="notes"><label>Explanation note</label><p>Other material examined: <italic><tp:taxon-name><tp:taxon-name-part taxon-name-part-type="genus" reg="Salsa">Salsa</tp:taxon-name-part><tp:taxon-name-part taxon-name-part-type="species" reg="fuliginata">fuliginata</tp:taxon-name-part></tp:taxon-name></italic> comb. nov., <italic><tp:taxon-name><tp:taxon-name-part taxon-name-part-type="genus" reg="Salsa">Salsa</tp:taxon-name-part><tp:taxon-name-part taxon-name-part-type="species" reg="brisbanae">brisbanae</tp:taxon-name-part></tp:taxon-name></italic> comb. nov., <italic><tp:taxon-name><tp:taxon-name-part taxon-name-part-type="genus" reg="Salsa">Salsa</tp:taxon-name-part><tp:taxon-name-part taxon-name-part-type="species" reg="canalae">canalae</tp:taxon-name-part></tp:taxon-name></italic> comb. nov., <italic><tp:taxon-name><tp:taxon-name-part taxon-name-part-type="genus" reg="Salsa">Salsa</tp:taxon-name-part><tp:taxon-name-part taxon-name-part-type="species" reg="recherchensis">recherchensis</tp:taxon-name-part></tp:taxon-name></italic> comb. nov., <italic><tp:taxon-name><tp:taxon-name-part taxon-name-part-type="genus" reg="Salsa">Salsa</tp:taxon-name-part><tp:taxon-name-part taxon-name-part-type="species" reg="rueda">rueda</tp:taxon-name-part></tp:taxon-name></italic> sp. nov., <italic><tp:taxon-name><tp:taxon-name-part taxon-name-part-type="genus" reg="Salsa">Salsa</tp:taxon-name-part><tp:taxon-name-part taxon-name-part-type="species" reg="tartara">tartara</tp:taxon-name-part></tp:taxon-name></italic> sp. nov.</p></statement><media xlink:href="zookeys-1102-107_article-82388__-s001.docx" mimetype="application" mime-subtype="vnd.openxmlformats-officedocument.wordprocessingml.document" position="float" orientation="portrait" xlink:type="simple" id="oo_686623.docx"><uri content-type="original_file" xlink:type="simple">https://binary.pensoft.net/file/686623</uri></media><permissions><license xlink:type="simple"><license-p>This dataset is made available under the Open Database License (http://opendatacommons.org/licenses/odbl/1.0/). The Open Database License (ODbL) is a license agreement intended to allow users to freely share, modify, and use this Dataset while maintaining this same freedom for others, provided that the original source and author(s) are credited.</license-p></license></permissions><attrib specific-use="authors">Volker W. Framenau, Pedro de S. Castanheira</attrib></supplementary-material></tp:treatment-sec></tp:taxon-treatment>
